# Supplementary material for: 2-[1-({2-[1-(2-Hy­droxy-5-{[meth­yl(phen­yl)amino]­meth­yl}phen­yl)ethyl­idene­amino]­eth­yl}imino)­eth­yl]-4-{[meth­yl(phen­yl)amino]­meth­yl}phenol
Source: Acta Crystallogr Sect E Struct Rep Online. 2012 Apr 28;68(Pt 5):o1562. doi: 10.1107/S1600536812017904 (PMC3344659; doi:10.1107/S1600536812017904)
Supplement: Supplementary file 1 [file e-68-o1562-sup1.cif]

##############################################################################
#                                                                            #
# This CIF contains the data in a paper accepted for publication in          #
# Acta Crystallographica Section E. It conforms to the requirements of       #
# Notes for Authors for Acta Crystallographica Section E, and has been       #
# peer reviewed under the auspices of the IUCr Commission on Journals.       #
#                                                                            #
# Full details of the Crystallographic Information File format               #
# are given in the paper "The Crystallographic Information File (CIF):       #
# a New Standard Archive File for Crystallography" by S. R. Hall, F. H.      #
# Allen and I. D. Brown [Acta Cryst. (1991), A47, 655-685].                  #
#                                                                            #
# The current version of the core CIF dictionary is obtainable from          #
# ftp://ftp.iucr.org/pub/cif_core.dic.                                       #
#                                                                            #
# Software is freely available for graphical display of the structure(s)     #
# in this CIF. For information consult the CIF software page                 #
# http://www.iucr.org/resources/cif/software.                                #
#                                                                            #
# This file may be used for bona fide research purposes within the           #
# scientific community so long as proper attribution is given to the journal # 
# article from which it was obtained.                                        #
#                                                                            #
##############################################################################
data_global
_audit_creation_method     'WinGX routine CIF_UPDATE'
_audit_conform_dict_name     cif_core.dic
_audit_conform_dict_version     2.3
_journal_date_recd_electronic     2012-04-18
_journal_date_accepted     2012-04-21
_journal_name_full     'Acta Crystallographica, Section E'
_journal_year     2012
_journal_volume     68
_journal_issue      5
_journal_page_first     o1562
_journal_page_last     o1562
_journal_paper_category     QO
_journal_paper_doi     10.1107/S1600536812017904
_journal_coeditor_code     VM2172
_publ_contact_author_name     'Sofiane, Bouacida '
_publ_contact_author_address
;
Unit\'e de recherche de CHimie de l'Environnement
et Mol\'eculaire Structurale,
CHEMS, Universit\'e Mentouri-Constantine
25000 Alg\'erie.
;
_publ_contact_author_email     bouacida_sofiane@yahoo.fr
_publ_contact_author_fax     '00 (213) 31 81 88 16'
_publ_contact_author_phone     '00 (213) 74 45 27 14'
_publ_section_title
;\
2-[1-({2-[1-(2-Hydroxy-5-{[methyl(phenyl)amino]methyl}phenyl)ethylideneamino]\
ethyl}imino)ethyl]-4-{[methyl(phenyl)amino]methyl}phenol
;
loop_
    _publ_author_name
    _publ_author_address
    'Ourari, Ali'
;
Laboratoire d'Electrochimie,
d'Ing\'enierie Mol\'eculaire et de Catalyse Redox (LEIMCR),
Facult\'e des Sciences de l'Ing\'enieur
Universit\'e Farhat Abbas, S\'etif 19000
Algeria
;
    'Ouennoughi, Yasmina'
;
Laboratoire d'Electrochimie,
d'Ing\'enierie Mol\'eculaire et de Catalyse Redox (LEIMCR),
Facult\'e des Sciences de l'Ing\'enieur
Universit\'e Farhat Abbas, S\'etif 19000
Algeria
;
    'Bouacida, Sofiane'
;
Unit\'e de Recherche de Chimie de l'Environnement et Mol\'eculaire Structurale
 (CHEMS), Universit\'e Mentouri-Constantine
25000 Algeria
;
data_I
_chemical_name_systematic
;
2-[1-({2-[1-(2-Hydroxy-5-
{[methyl(phenyl)amino]methyl}phenyl)ethylideneamino]ethyl}imino)ethyl]-
4-{[methyl(phenyl)amino]methyl}phenol
;
_chemical_formula_moiety     'C34 H38 N4 O2'
_chemical_formula_sum     'C34 H38 N4 O2'
_chemical_formula_iupac     'C34 H38 N4 O2'
_chemical_formula_weight     534.68
_space_group_crystal_system     orthorhombic
_space_group_name_H-M_alt     'P b c a'
_space_group_name_Hall     '-P 2ac 2ab'
loop_
    _space_group_symop_operation_xyz
    'x, y, z'
    '-x+1/2, -y, z+1/2'
    'x+1/2, -y+1/2, -z'
    '-x, y+1/2, -z+1/2'
    '-x, -y, -z'
    'x-1/2, y, -z-1/2'
    '-x-1/2, y-1/2, z'
    'x, -y-1/2, z-1/2'
_cell_length_a     7.4600(10)
_cell_length_b     12.3500(10)
_cell_length_c     31.176(2)
_cell_angle_alpha     90
_cell_angle_beta     90
_cell_angle_gamma     90
_cell_volume     2872.3(5)
_cell_formula_units_Z     4
_cell_measurement_reflns_used     3346
_cell_measurement_theta_min     0.998
_cell_measurement_theta_max     26.373
_cell_measurement_temperature     295(2)
_exptl_crystal_description     prism
_exptl_crystal_colour     yellow
_exptl_crystal_size_max     0.15
_exptl_crystal_size_mid     0.08
_exptl_crystal_size_min     0.04
_exptl_crystal_density_diffrn     1.236
_exptl_crystal_density_method     'not measured'
_exptl_crystal_F_000     1144
_exptl_absorpt_coefficient_mu     0.078
_exptl_absorpt_correction_type     none
_exptl_special_details     ?
_diffrn_ambient_temperature     295(2)
_diffrn_radiation_type     MoK\a
_diffrn_radiation_wavelength     0.71073
_diffrn_radiation_monochromator     graphite
_diffrn_measurement_device_type     'Nonius KappaCCD'
_diffrn_measurement_device     '95mm CCD camera on \k-goniostat'
_diffrn_measurement_method     'CCD rotation images, thick slices'
_diffrn_detector_area_resol_mean     9
_diffrn_reflns_number     5411
_diffrn_reflns_av_R_equivalents     0.0232
_diffrn_reflns_theta_min     3.26
_diffrn_reflns_theta_max     26.37
_diffrn_reflns_theta_full     26.37
_diffrn_measured_fraction_theta_max     0.995
_diffrn_measured_fraction_theta_full     0.995
_diffrn_reflns_limit_h_min     -9
_diffrn_reflns_limit_h_max     9
_diffrn_reflns_limit_k_min     -15
_diffrn_reflns_limit_k_max     15
_diffrn_reflns_limit_l_min     -38
_diffrn_reflns_limit_l_max     38
_refine_special_details
;
Refinement of <i>F</i>^2^ against ALL reflections. The weighted <i>R</i>-factor
<i>wR</i> and goodness of fit <i>S</i> are based on <i>F</i>^2^, conventional
<i>R</i>-factors <i>R</i> are based on <i>F</i>, with <i>F</i> set to zero for
negative <i>F</i>^2^. The threshold expression of <i>F</i>^2^ >
\s(<i>F</i>^2^) is used only for calculating <i>R</i>-factors(gt) <i>etc</i>.
and is not relevant to the choice of reflections for refinement.
<i>R</i>-factors based on <i>F</i>^2^ are statistically about twice as large
as those based on <i>F</i>, and <i>R</i>- factors based on ALL data will be
even larger.
;
_reflns_number_total     2916
_reflns_number_gt     1698
_reflns_threshold_expression     I>2sigma(I)
_refine_ls_structure_factor_coef     Fsqd
_refine_ls_matrix_type     full
_refine_ls_R_factor_all     0.1051
_refine_ls_R_factor_gt     0.063
_refine_ls_wR_factor_gt     0.1814
_refine_ls_wR_factor_ref     0.2161
_refine_ls_goodness_of_fit_ref     1.011
_refine_ls_restrained_S_all     1.011
_refine_ls_number_reflns     2916
_refine_ls_number_parameters     185
_refine_ls_number_restraints     0
_refine_ls_hydrogen_treatment     constr
_refine_ls_weighting_scheme     calc
_refine_ls_weighting_details
         'calc w=1/[\s^2^(Fo^2^)+(0.1401P)^2^+0.0000P] where P=(Fo^2^+2Fc^2^)/3'
_atom_sites_solution_hydrogens     geom
_atom_sites_solution_primary     direct
_atom_sites_solution_secondary     difmap
_refine_ls_shift/su_max     0
_refine_ls_shift/su_mean     0
_refine_diff_density_max     0.297
_refine_diff_density_min     -0.148
_refine_ls_extinction_method     none
loop_
    _atom_type_symbol
    _atom_type_description
    _atom_type_scat_dispersion_real
    _atom_type_scat_dispersion_imag
    _atom_type_scat_source
    C C 0.0033 0.0016 'International Tables Vol C Tables 4.2.6.8 and 6.1.1.4'
    H H 0 0 'International Tables Vol C Tables 4.2.6.8 and 6.1.1.4'
    N N 0.0061 0.0033 'International Tables Vol C Tables 4.2.6.8 and 6.1.1.4'
    O O 0.0106 0.006 'International Tables Vol C Tables 4.2.6.8 and 6.1.1.4'
_computing_data_collection     'COLLECT (Nonius, 1998)'
_computing_cell_refinement     'SCALEPACK (Otwinowski & Minor, 1997)'
_computing_data_reduction     'DENZO and SCALEPACK (Otwinowski & Minor 1997)'
_computing_structure_solution     'SIR2002 (Burla <i>et al.</i>, 2005)'
_computing_structure_refinement     'SHELXL97 (Sheldrick, 2008)'
_computing_molecular_graphics
 'ORTEP-3 for Windows (Farrugia, 1997) and DIAMOND (Brandenburg & Berndt, 2001)'
_computing_publication_material     'WinGX (Farrugia, 1999)'
loop_
    _atom_site_type_symbol
    _atom_site_label
    _atom_site_fract_x
    _atom_site_fract_y
    _atom_site_fract_z
    _atom_site_U_iso_or_equiv
    _atom_site_adp_type
    _atom_site_calc_flag
    _atom_site_refinement_flags
    _atom_site_occupancy
    _atom_site_symmetry_multiplicity
    _atom_site_disorder_assembly
    _atom_site_disorder_group
    C C1 0.5460(3) 0.46343(16) 0.01583(6) 0.0656(6) Uani d . 1 1 . .
    H H1A 0.469 0.4517 0.0405 0.079 Uiso calc R 1 1 . .
    H H1B 0.5703 0.3938 0.0027 0.079 Uiso calc R 1 1 . .
    C C2 0.8224(3) 0.46551(15) 0.05564(6) 0.0596(6) Uani d . 1 1 . .
    C C3 0.7906(3) 0.35392(18) 0.07299(8) 0.0807(7) Uani d . 1 1 . .
    H H3A 0.8621 0.3028 0.0573 0.121 Uiso calc R 1 1 . .
    H H3B 0.6662 0.3357 0.07 0.121 Uiso calc R 1 1 . .
    H H3C 0.8232 0.3519 0.1028 0.121 Uiso calc R 1 1 . .
    C C4 0.9870(2) 0.52384(14) 0.06796(6) 0.0570(5) Uani d . 1 1 . .
    C C5 1.1047(3) 0.48234(16) 0.09881(6) 0.0629(6) Uani d . 1 1 . .
    H H5 1.0776 0.4159 0.1113 0.076 Uiso calc R 1 1 . .
    C C6 1.2584(3) 0.53460(15) 0.11170(7) 0.0667(6) Uani d . 1 1 . .
    C C7 1.2950(3) 0.63504(18) 0.09292(7) 0.0742(6) Uani d . 1 1 . .
    H H7 1.3968 0.6731 0.1013 0.089 Uiso calc R 1 1 . .
    C C8 1.1835(3) 0.67844(17) 0.06238(7) 0.0724(6) Uani d . 1 1 . .
    H H8 1.2113 0.7452 0.0503 0.087 Uiso calc R 1 1 . .
    C C9 1.0299(3) 0.62421(15) 0.04924(6) 0.0610(6) Uani d . 1 1 . .
    C C10 1.3850(3) 0.48353(17) 0.14366(8) 0.0820(7) Uani d . 1 1 . .
    H H10A 1.3408 0.4118 0.1506 0.098 Uiso calc R 1 1 . .
    H H10B 1.5011 0.4749 0.1301 0.098 Uiso calc R 1 1 . .
    C C11 1.2474(3) 0.5513(2) 0.20900(8) 0.1033(9) Uani d . 1 1 . .
    H H11A 1.173 0.6082 0.1978 0.155 Uiso calc R 1 1 . .
    H H11B 1.2779 0.5671 0.2383 0.155 Uiso calc R 1 1 . .
    H H11C 1.1836 0.4839 0.2077 0.155 Uiso calc R 1 1 . .
    C C12 1.5322(3) 0.63015(18) 0.18474(6) 0.0679(6) Uani d . 1 1 . .
    C C13 1.6980(3) 0.6251(2) 0.16424(7) 0.0792(7) Uani d . 1 1 . .
    H H13 1.7262 0.5643 0.148 0.095 Uiso calc R 1 1 . .
    C C14 1.8194(4) 0.7066(3) 0.16743(8) 0.0935(8) Uani d . 1 1 . .
    H H14 1.9291 0.7006 0.1534 0.112 Uiso calc R 1 1 . .
    C C15 1.7821(4) 0.7986(2) 0.19121(10) 0.1025(9) Uani d . 1 1 . .
    H H15 1.8654 0.8543 0.1934 0.123 Uiso calc R 1 1 . .
    C C16 1.6205(4) 0.8054(2) 0.21135(9) 0.0998(9) Uani d . 1 1 . .
    H H16 1.5936 0.8668 0.2274 0.12 Uiso calc R 1 1 . .
    C C17 1.4965(4) 0.7236(2) 0.20856(7) 0.0865(8) Uani d . 1 1 . .
    H H17 1.3873 0.7305 0.2227 0.104 Uiso calc R 1 1 . .
    N N1 0.7139(2) 0.51374(13) 0.02949(5) 0.0631(5) Uani d . 1 1 . .
    N N10 1.4097(3) 0.54358(15) 0.18363(6) 0.0774(6) Uani d . 1 1 . .
    O O9 0.9279(2) 0.66894(11) 0.01863(5) 0.0748(5) Uani d . 1 1 . .
    H H9 0.8365 0.6329 0.0155 0.112 Uiso calc R 1 1 . .
loop_
    _atom_site_aniso_label
    _atom_site_aniso_U_11
    _atom_site_aniso_U_22
    _atom_site_aniso_U_33
    _atom_site_aniso_U_12
    _atom_site_aniso_U_13
    _atom_site_aniso_U_23
    C1 0.0617(13) 0.0730(13) 0.0621(13) -0.0004(9) -0.0044(10) -0.0032(9)
    C2 0.0630(12) 0.0613(12) 0.0544(11) 0.0029(9) 0.0016(9) -0.0035(8)
    C3 0.0839(16) 0.0750(14) 0.0831(15) -0.0086(12) -0.0155(12) 0.0142(11)
    C4 0.0584(12) 0.0608(11) 0.0519(11) 0.0026(9) 0.0031(9) -0.0040(8)
    C5 0.0628(13) 0.0633(11) 0.0627(12) 0.0037(9) -0.0031(10) 0.0019(9)
    C6 0.0622(13) 0.0719(13) 0.0660(13) 0.0061(10) -0.0056(10) -0.0045(10)
    C7 0.0658(14) 0.0784(14) 0.0785(14) -0.0068(11) -0.0063(11) -0.0007(12)
    C8 0.0716(14) 0.0689(13) 0.0766(14) -0.0077(11) 0.0004(12) 0.0065(10)
    C9 0.0636(13) 0.0641(12) 0.0553(12) 0.0056(10) 0.0011(9) -0.0013(9)
    C10 0.0747(15) 0.0792(13) 0.0919(17) 0.0080(12) -0.0182(13) -0.0032(13)
    C11 0.0753(17) 0.147(3) 0.0877(18) -0.0085(16) 0.0024(15) 0.0101(15)
    C12 0.0622(13) 0.0858(14) 0.0557(12) 0.0071(11) -0.0076(10) 0.0053(10)
    C13 0.0705(15) 0.0970(16) 0.0702(15) 0.0103(12) -0.0007(11) -0.0002(12)
    C14 0.0722(16) 0.130(2) 0.0779(17) -0.0072(16) -0.0056(13) 0.0264(16)
    C15 0.111(2) 0.107(2) 0.0895(19) -0.0297(18) -0.0276(17) 0.0273(17)
    C16 0.110(2) 0.0918(18) 0.097(2) 0.0005(16) -0.0171(17) -0.0120(14)
    C17 0.0758(16) 0.1022(18) 0.0815(18) 0.0120(14) -0.0016(12) -0.0065(13)
    N1 0.0610(11) 0.0690(10) 0.0595(10) 0.0034(8) -0.0053(8) -0.0021(8)
    N10 0.0677(12) 0.0937(13) 0.0710(12) -0.0011(10) -0.0056(9) 0.0019(9)
    O9 0.0808(11) 0.0709(9) 0.0726(10) 0.0000(8) -0.0130(8) 0.0109(7)
_geom_special_details
;
All e.s.d.'s (except the e.s.d. in the dihedral angle between two l.s. planes)
are estimated using the full covariance matrix. The cell e.s.d.'s are taken
into account individually in the estimation of e.s.d.'s in distances, angles
and torsion angles; correlations between e.s.d.'s in cell parameters are only
used when they are defined by crystal symmetry. An approximate (isotropic)
treatment of cell e.s.d.'s is used for estimating e.s.d.'s involving l.s.
planes.
;
loop_
    _geom_bond_atom_site_label_1
    _geom_bond_atom_site_label_2
    _geom_bond_site_symmetry_2
    _geom_bond_distance
    _geom_bond_publ_flag
    C1 N1 . 1.462(3) ?
    C1 C1 5_665 1.503(4) ?
    C1 H1A . 0.97 ?
    C1 H1B . 0.97 ?
    C2 N1 . 1.294(2) ?
    C2 C4 . 1.474(3) ?
    C2 C3 . 1.499(3) ?
    C3 H3A . 0.96 ?
    C3 H3B . 0.96 ?
    C3 H3C . 0.96 ?
    C4 C5 . 1.400(3) ?
    C4 C9 . 1.407(3) ?
    C5 C6 . 1.376(3) ?
    C5 H5 . 0.93 ?
    C6 C7 . 1.399(3) ?
    C6 C10 . 1.511(3) ?
    C7 C8 . 1.373(3) ?
    C7 H7 . 0.93 ?
    C8 C9 . 1.389(3) ?
    C8 H8 . 0.93 ?
    C9 O9 . 1.340(2) ?
    C10 N10 . 1.462(3) ?
    C10 H10A . 0.97 ?
    C10 H10B . 0.97 ?
    C11 N10 . 1.449(3) ?
    C11 H11A . 0.96 ?
    C11 H11B . 0.96 ?
    C11 H11C . 0.96 ?
    C12 C13 . 1.393(3) ?
    C12 C17 . 1.398(3) ?
    C12 N10 . 1.407(3) ?
    C13 C14 . 1.358(3) ?
    C13 H13 . 0.93 ?
    C14 C15 . 1.384(4) ?
    C14 H14 . 0.93 ?
    C15 C16 . 1.362(4) ?
    C15 H15 . 0.93 ?
    C16 C17 . 1.372(3) ?
    C16 H16 . 0.93 ?
    C17 H17 . 0.93 ?
    O9 H9 . 0.82 ?
loop_
    _geom_angle_atom_site_label_1
    _geom_angle_atom_site_label_2
    _geom_angle_atom_site_label_3
    _geom_angle_site_symmetry_1
    _geom_angle_site_symmetry_3
    _geom_angle
    _geom_angle_publ_flag
    N1 C1 C1 . 5_665 109.1(2) ?
    N1 C1 H1A . . 109.9 ?
    C1 C1 H1A 5_665 . 109.9 ?
    N1 C1 H1B . . 109.9 ?
    C1 C1 H1B 5_665 . 109.9 ?
    H1A C1 H1B . . 108.3 ?
    N1 C2 C4 . . 117.40(17) ?
    N1 C2 C3 . . 123.46(19) ?
    C4 C2 C3 . . 119.13(18) ?
    C2 C3 H3A . . 109.5 ?
    C2 C3 H3B . . 109.5 ?
    H3A C3 H3B . . 109.5 ?
    C2 C3 H3C . . 109.5 ?
    H3A C3 H3C . . 109.5 ?
    H3B C3 H3C . . 109.5 ?
    C5 C4 C9 . . 117.70(18) ?
    C5 C4 C2 . . 121.51(17) ?
    C9 C4 C2 . . 120.79(17) ?
    C6 C5 C4 . . 123.50(19) ?
    C6 C5 H5 . . 118.3 ?
    C4 C5 H5 . . 118.3 ?
    C5 C6 C7 . . 117.18(19) ?
    C5 C6 C10 . . 121.19(18) ?
    C7 C6 C10 . . 121.60(19) ?
    C8 C7 C6 . . 121.2(2) ?
    C8 C7 H7 . . 119.4 ?
    C6 C7 H7 . . 119.4 ?
    C7 C8 C9 . . 121.06(19) ?
    C7 C8 H8 . . 119.5 ?
    C9 C8 H8 . . 119.5 ?
    O9 C9 C8 . . 118.68(17) ?
    O9 C9 C4 . . 121.97(18) ?
    C8 C9 C4 . . 119.35(19) ?
    N10 C10 C6 . . 115.41(18) ?
    N10 C10 H10A . . 108.4 ?
    C6 C10 H10A . . 108.4 ?
    N10 C10 H10B . . 108.4 ?
    C6 C10 H10B . . 108.4 ?
    H10A C10 H10B . . 107.5 ?
    N10 C11 H11A . . 109.5 ?
    N10 C11 H11B . . 109.5 ?
    H11A C11 H11B . . 109.5 ?
    N10 C11 H11C . . 109.5 ?
    H11A C11 H11C . . 109.5 ?
    H11B C11 H11C . . 109.5 ?
    C13 C12 C17 . . 116.7(2) ?
    C13 C12 N10 . . 122.1(2) ?
    C17 C12 N10 . . 121.1(2) ?
    C14 C13 C12 . . 121.7(2) ?
    C14 C13 H13 . . 119.2 ?
    C12 C13 H13 . . 119.2 ?
    C13 C14 C15 . . 120.9(3) ?
    C13 C14 H14 . . 119.6 ?
    C15 C14 H14 . . 119.6 ?
    C16 C15 C14 . . 118.4(3) ?
    C16 C15 H15 . . 120.8 ?
    C14 C15 H15 . . 120.8 ?
    C15 C16 C17 . . 121.5(3) ?
    C15 C16 H16 . . 119.3 ?
    C17 C16 H16 . . 119.3 ?
    C16 C17 C12 . . 120.9(2) ?
    C16 C17 H17 . . 119.6 ?
    C12 C17 H17 . . 119.6 ?
    C2 N1 C1 . . 121.60(17) ?
    C12 N10 C11 . . 118.62(18) ?
    C12 N10 C10 . . 119.24(18) ?
    C11 N10 C10 . . 113.17(19) ?
    C9 O9 H9 . . 109.5 ?
loop_
    _geom_torsion_atom_site_label_1
    _geom_torsion_atom_site_label_2
    _geom_torsion_atom_site_label_3
    _geom_torsion_atom_site_label_4
    _geom_torsion_site_symmetry_1
    _geom_torsion_site_symmetry_2
    _geom_torsion_site_symmetry_3
    _geom_torsion_site_symmetry_4
    _geom_torsion
    _geom_torsion_publ_flag
    N1 C2 C4 C5 . . . . 174.50(17) ?
    C3 C2 C4 C5 . . . . -6.7(3) ?
    N1 C2 C4 C9 . . . . -4.9(3) ?
    C3 C2 C4 C9 . . . . 173.95(18) ?
    C9 C4 C5 C6 . . . . 0.3(3) ?
    C2 C4 C5 C6 . . . . -179.11(17) ?
    C4 C5 C6 C7 . . . . 0.8(3) ?
    C4 C5 C6 C10 . . . . -177.15(18) ?
    C5 C6 C7 C8 . . . . -1.1(3) ?
    C10 C6 C7 C8 . . . . 176.8(2) ?
    C6 C7 C8 C9 . . . . 0.3(3) ?
    C7 C8 C9 O9 . . . . -178.48(18) ?
    C7 C8 C9 C4 . . . . 0.8(3) ?
    C5 C4 C9 O9 . . . . 178.18(17) ?
    C2 C4 C9 O9 . . . . -2.4(3) ?
    C5 C4 C9 C8 . . . . -1.1(3) ?
    C2 C4 C9 C8 . . . . 178.31(17) ?
    C5 C6 C10 N10 . . . . -118.6(2) ?
    C7 C6 C10 N10 . . . . 63.5(3) ?
    C17 C12 C13 C14 . . . . 0.4(3) ?
    N10 C12 C13 C14 . . . . -176.3(2) ?
    C12 C13 C14 C15 . . . . -0.3(4) ?
    C13 C14 C15 C16 . . . . 0.0(4) ?
    C14 C15 C16 C17 . . . . 0.2(4) ?
    C15 C16 C17 C12 . . . . -0.1(4) ?
    C13 C12 C17 C16 . . . . -0.2(3) ?
    N10 C12 C17 C16 . . . . 176.6(2) ?
    C4 C2 N1 C1 . . . . -179.07(16) ?
    C3 C2 N1 C1 . . . . 2.2(3) ?
    C1 C1 N1 C2 5_665 . . . -177.48(19) ?
    C13 C12 N10 C11 . . . . 174.4(2) ?
    C17 C12 N10 C11 . . . . -2.2(3) ?
    C13 C12 N10 C10 . . . . -40.6(3) ?
    C17 C12 N10 C10 . . . . 142.8(2) ?
    C6 C10 N10 C12 . . . . -82.4(3) ?
    C6 C10 N10 C11 . . . . 64.4(2) ?
loop_
    _geom_hbond_atom_site_label_D
    _geom_hbond_atom_site_label_H
    _geom_hbond_atom_site_label_A
    _geom_hbond_site_symmetry_A
    _geom_hbond_distance_DH
    _geom_hbond_distance_HA
    _geom_hbond_distance_DA
    _geom_hbond_angle_DHA
    _geom_hbond_publ_flag
    O9 H9 N1 . 0.8200 1.7900 2.517(2) 147.00 yes
_iucr_refine_instructions_details
;
TITL job in space group P b c a
CELL  0.71073   7.4600  12.3500  31.1760   90.000   90.000   90.000
ZERR     4.00   0.0010   0.0010   0.0020    0.000    0.000    0.000
LATT   1
SYMM  1/2 - X, - Y, 1/2 + Z
SYMM  1/2 + X, 1/2 - Y, - Z
SYMM  - X, 1/2 + Y, 1/2 - Z
SFAC  C    H    N    O
UNIT  136  152  16   8
MERG   2
OMIT     0   0   2
OMIT     0   0   4
OMIT     2   3  12
OMIT     1   0   2
FMAP   2
PLAN   25
ACTA
BOND   $H
CONF
L.S.   4
WGHT    0.140100
EXTI    0.002395
FVAR       0.45539
C1    1    0.545954    0.463427    0.015831    11.00000    0.06174    0.07302 =
         0.06214   -0.00319   -0.00437   -0.00045
AFIX  23
H1A   2    0.469009    0.451707    0.040478    11.00000   -1.20000
H1B   2    0.570268    0.393806    0.002656    11.00000   -1.20000
AFIX   0
C2    1    0.822416    0.465507    0.055638    11.00000    0.06302    0.06132 =
         0.05441   -0.00350    0.00163    0.00291
C3    1    0.790614    0.353919    0.072990    11.00000    0.08392    0.07502 =
         0.08309    0.01420   -0.01551   -0.00859
AFIX 137
H3A   2    0.862139    0.302783    0.057339    11.00000   -1.50000
H3B   2    0.666159    0.335678    0.069971    11.00000   -1.50000
H3C   2    0.823183    0.351850    0.102769    11.00000   -1.50000
AFIX   0
C4    1    0.986964    0.523839    0.067961    11.00000    0.05837    0.06076 =
         0.05191   -0.00401    0.00310    0.00262
C5    1    1.104691    0.482336    0.098808    11.00000    0.06278    0.06328 =
         0.06272    0.00189   -0.00308    0.00371
AFIX  43
H5    2    1.077581    0.415886    0.111253    11.00000   -1.20000
AFIX   0
C6    1    1.258375    0.534599    0.111700    11.00000    0.06219    0.07189 =
         0.06600   -0.00447   -0.00565    0.00608
C7    1    1.295020    0.635036    0.092922    11.00000    0.06576    0.07841 =
         0.07849   -0.00069   -0.00633   -0.00684
AFIX  43
H7    2    1.396751    0.673120    0.101270    11.00000   -1.20000
AFIX   0
C8    1    1.183519    0.678443    0.062380    11.00000    0.07163    0.06888 =
         0.07655    0.00647    0.00035   -0.00771
AFIX  43
H8    2    1.211302    0.745219    0.050300    11.00000   -1.20000
AFIX   0
C9    1    1.029901    0.624214    0.049239    11.00000    0.06359    0.06414 =
         0.05527   -0.00127    0.00105    0.00557
C10   1    1.385006    0.483528    0.143663    11.00000    0.07471    0.07925 =
         0.09190   -0.00318   -0.01823    0.00799
AFIX  23
H10A  2    1.340798    0.411776    0.150610    11.00000   -1.20000
H10B  2    1.501079    0.474855    0.130068    11.00000   -1.20000
AFIX   0
C11   1    1.247378    0.551342    0.208999    11.00000    0.07526    0.14685 =
         0.08770    0.01005    0.00240   -0.00852
AFIX 137
H11A  2    1.173039    0.608206    0.197847    11.00000   -1.50000
H11B  2    1.277948    0.567065    0.238255    11.00000   -1.50000
H11C  2    1.183643    0.483893    0.207697    11.00000   -1.50000
AFIX   0
C12   1    1.532216    0.630151    0.184745    11.00000    0.06219    0.08577 =
         0.05573    0.00528   -0.00759    0.00705
C13   1    1.697985    0.625097    0.164241    11.00000    0.07054    0.09699 =
         0.07018   -0.00016   -0.00070    0.01028
AFIX  43
H13   2    1.726180    0.564340    0.147960    11.00000   -1.20000
AFIX   0
C14   1    1.819430    0.706633    0.167426    11.00000    0.07217    0.13039 =
         0.07795    0.02637   -0.00563   -0.00720
AFIX  43
H14   2    1.929111    0.700623    0.153447    11.00000   -1.20000
AFIX   0
C15   1    1.782095    0.798567    0.191205    11.00000    0.11060    0.10733 =
         0.08950    0.02734   -0.02756   -0.02975
AFIX  43
H15   2    1.865367    0.854339    0.193374    11.00000   -1.20000
AFIX   0
C16   1    1.620508    0.805381    0.211347    11.00000    0.11025    0.09176 =
         0.09732   -0.01197   -0.01713    0.00050
AFIX  43
H16   2    1.593604    0.866816    0.227351    11.00000   -1.20000
AFIX   0
C17   1    1.496514    0.723635    0.208556    11.00000    0.07575    0.10221 =
         0.08147   -0.00645   -0.00160    0.01196
AFIX  43
H17   2    1.387308    0.730493    0.222685    11.00000   -1.20000
AFIX   0
N1    3    0.713876    0.513740    0.029485    11.00000    0.06098    0.06897 =
         0.05945   -0.00206   -0.00526    0.00336
N10   3    1.409692    0.543585    0.183630    11.00000    0.06766    0.09369 =
         0.07096    0.00188   -0.00556   -0.00114
O9    4    0.927896    0.668944    0.018627    11.00000    0.08085    0.07094 =
         0.07259    0.01095   -0.01300    0.00002
AFIX 147
H9    2    0.836510    0.632907    0.015491    11.00000   -1.50000
HKLF    4
REM  job in space group P b c a
REM R1 =  0.0630 for   1698 Fo > 4sig(Fo)  and  0.1051 for all   2916 data
REM    185 parameters refined using      0 restraints
END
WGHT      0.1401      0.0000
REM Highest difference peak  0.297,  deepest hole -0.148,  1-sigma level  0.038
Q1    1   0.6975  0.3047  0.0496  11.00000  0.05    0.13
Q2    1   1.4597  0.6823  0.1004  11.00000  0.05    0.13
Q3    1   0.7465  0.5982  0.0184  11.00000  0.05    0.12
Q4    1   1.2182  0.7196  0.1652  11.00000  0.05    0.12
Q5    1   0.9416  0.3129  0.0830  11.00000  0.05    0.12
Q6    1   0.5253  0.3632  0.0298  11.00000  0.05    0.12
Q7    1   0.6841  0.5274  0.0799  11.00000  0.05    0.11
Q8    1   1.1126  0.5659  0.1870  11.00000  0.05    0.11
Q9    1   0.4051  0.5078  0.0435  11.00000  0.05    0.11
Q10   1   1.4888  0.6023  0.0787  11.00000  0.05    0.11
Q11   1   1.2279  0.7791  0.0452  11.00000  0.05    0.11
Q12   1   0.6662  0.3764 -0.0198  11.00000  0.05    0.11
Q13   1   1.2789  0.4235  0.1664  11.00000  0.05    0.11
Q14   1   1.9717  0.6466  0.1420  11.00000  0.05    0.11
Q15   1   1.0640  0.7266 -0.0112  11.00000  0.05    0.10
Q16   1   1.2598  0.3193  0.1084  11.00000  0.05    0.10
Q17   1   1.0448  0.3221  0.0502  11.00000  0.05    0.10
Q18   1   1.3442  0.6792  0.2396  11.00000  0.05    0.10
Q19   1   0.7789  0.3242  0.0110  11.00000  0.05    0.10
Q20   1   1.2440  0.7238  0.2557  11.00000  0.05    0.10
Q21   1   0.7816  0.3208  0.0278  11.00000  0.05    0.09
Q22   1   1.5050  0.9530  0.2212  11.00000  0.05    0.09
Q23   1   1.1750  0.3714  0.0681  11.00000  0.05    0.09
Q24   1   0.7717  0.7359  0.0308  11.00000  0.05    0.09
Q25   1   1.1067  0.3662  0.1120  11.00000  0.05    0.09
;
