# Supplementary material for: 2-[1-({2-[1-(2-Hy­droxy-5-{[meth­yl(phen­yl)amino]­meth­yl}phen­yl)ethyl­idene­amino]­eth­yl}imino)­eth­yl]-4-{[meth­yl(phen­yl)amino]­meth­yl}phenol
Source: Acta Crystallogr Sect E Struct Rep Online. 2012 Apr 28;68(Pt 5):o1562. doi: 10.1107/S1600536812017904 (PMC3344659; doi:10.1107/S1600536812017904)
Supplement: Supplementary file 2 [file e-68-o1562-Isup2.hkl]

#
# h,k,l, Fc-squared, Fo-squared, sigma(Fo-squared) and status flag
#
data_I
_shelx_title ' job in space group P b c a'
_shelx_refln_list_code          4
_shelx_F_calc_maximum      141.57
_exptl_crystal_F_000      1144.00
_reflns_d_resolution_high  0.8002
 
loop_
 _symmetry_equiv_pos_as_xyz
 'x, y, z'
 '-x+1/2, -y, z+1/2'
 'x+1/2, -y+1/2, -z'
 '-x, y+1/2, -z+1/2'
 '-x, -y, -z'
 'x-1/2, y, -z-1/2'
 '-x-1/2, y-1/2, z'
 'x, -y-1/2, z-1/2'
 
_cell_length_a     7.4600
_cell_length_b    12.3500
_cell_length_c    31.1760
_cell_angle_alpha  90.000
_cell_angle_beta   90.000
_cell_angle_gamma  90.000
 
_shelx_F_squared_multiplier     1.000
 
loop_
 _refln_index_h
 _refln_index_k
 _refln_index_l
 _refln_F_squared_calc
 _refln_F_squared_meas
 _refln_F_squared_sigma
 _refln_observed_status
   2   0   0     4807.38     5190.23     68.73 o
   4   0   0     2948.49     3735.26     56.61 o
   6   0   0        6.60        1.45      6.27 o
   8   0   0       14.28       11.09      6.75 o
   2   1   0       35.00       29.90      0.96 o
   4   1   0      504.25      545.21      8.20 o
   6   1   0        6.81        2.89      3.86 o
   8   1   0       30.27       20.74      8.68 o
   2   2   0       41.58       42.92      0.96 o
   4   2   0      207.79      237.30      4.82 o
   6   2   0      415.74      443.78     14.95 o
   8   2   0       53.51       65.58      8.68 o
   2   3   0       72.77       72.82      1.45 o
   4   3   0     1103.77     1247.00     17.86 o
   6   3   0      181.41      200.15      9.16 o
   8   3   0       20.30       16.88      6.27 o
   0   4   0     3481.14     3554.75     49.02 o
   2   4   0        2.32        2.41      0.48 o
   4   4   0       83.18       95.49      3.38 o
   6   4   0       32.46       36.65      4.34 o
   8   4   0       85.65       83.91      9.16 o
   2   5   0      645.12      736.45      9.65 o
   4   5   0      334.47      336.21      6.75 o
   6   5   0      141.74      155.29      6.27 o
   8   5   0        6.83       -9.64     10.13 o
   0   6   0    17641.16    18376.26    585.99 o
   2   6   0      250.37      180.40      3.86 o
   4   6   0       25.39       27.00      1.93 o
   6   6   0       36.28       45.81      3.86 o
   8   6   0        5.61        3.38      8.20 o
   2   7   0      220.94      210.29      6.27 o
   4   7   0     1790.00     2103.54     41.53 o
   6   7   0       70.48       83.91      6.27 o
   8   7   0        1.28       -4.34      8.68 o
   0   8   0      284.82      375.75      9.65 o
   2   8   0       60.89       62.69      3.86 o
   4   8   0      195.81      211.24      7.23 o
   6   8   0       30.65       27.97      5.30 o
   2   9   0        0.26       -1.45      2.41 o
   4   9   0      119.75      126.35      7.23 o
   6   9   0       42.59       47.26      6.27 o
   0  10   0       85.86       58.35      4.34 o
   2  10   0        0.35       -2.89      2.89 o
   4  10   0       61.44       52.08      5.79 o
   6  10   0       12.87       21.70      5.30 o
   2  11   0       20.80       15.43      3.38 o
   4  11   0        0.07        1.45      4.82 o
   6  11   0        0.48        0.48      4.34 o
   0  12   0      348.33      455.80     19.78 o
   2  12   0        0.38        2.41      3.38 o
   4  12   0       62.75       59.80      6.75 o
   2  13   0        0.10        1.45      4.34 o
   4  13   0      109.43      135.03      9.64 o
   0  14   0       53.08       79.57     11.09 o
   2  14   0        4.88       10.13      5.79 o
   2  15   0        1.13        1.93      6.27 o
   1   1   1      821.31      735.30      8.71 o
   2   1   1     2007.89     1770.36     12.33 o
   3   1   1       79.82       96.94      1.51 o
   4   1   1       26.68       35.71      1.36 o
   5   1   1        2.32        2.96      1.16 o
   6   1   1       86.85       84.92      3.41 o
   7   1   1      153.06      180.16      6.99 o
   8   1   1       11.79       10.30      6.99 o
   9   1   1        3.08       -3.27      5.43 o
   1   2   1     7433.83     7090.98     56.92 o
   2   2   1        1.57        0.96      0.34 o
   3   2   1     1746.03     1796.54     12.99 o
   4   2   1     1193.69     1234.41     11.94 o
   5   2   1        5.17        9.08      1.70 o
   6   2   1       11.76       10.97      2.66 o
   7   2   1       36.55       38.51      9.40 o
   8   2   1        6.22        9.20      6.27 o
   9   2   1        0.28       -0.36      4.96 o
   1   3   1     5268.63     4980.07     40.87 o
   2   3   1       12.60        9.67      0.68 o
   3   3   1      235.10      225.27      2.39 o
   4   3   1       71.69       61.64      1.85 o
   5   3   1        2.50        3.64      1.51 o
   6   3   1       38.53       37.67      3.75 o
   7   3   1      176.28      193.79      6.72 o
   8   3   1        4.88       -1.48      4.39 o
   9   3   1        3.72       -2.41      7.54 o
   0   4   1     1871.41     1719.29     17.42 o
   1   4   1       97.05      141.51      1.85 o
   2   4   1     1695.72     1674.16     13.16 o
   3   4   1      767.26      840.55      7.51 o
   4   4   1      115.83      115.40      2.66 o
   5   4   1      270.80      265.74      4.25 o
   6   4   1      300.73      364.21      6.80 o
   7   4   1        0.81        2.43      4.94 o
   8   4   1       25.97       14.47      4.63 o
   9   4   1        0.28       -5.96      5.96 o
   1   5   1      695.38      730.27      6.25 o
   2   5   1     1318.24     1407.26     11.61 o
   3   5   1      303.49      311.69      4.82 o
   4   5   1       80.24       75.10      2.20 o
   5   5   1        0.99        1.69      1.70 o
   6   5   1        0.46        1.23      2.41 o
   7   5   1        6.74        9.02      2.39 o
   8   5   1       14.03       11.55     11.92 o
   0   6   1       18.18       25.56      1.93 o
   1   6   1       43.70       44.85      1.02 o
   2   6   1        5.60        4.65      1.02 o
   3   6   1        6.24        2.89      1.69 o
   4   6   1      111.27      101.80      2.31 o
   5   6   1        0.28        2.65      1.70 o
   6   6   1       29.56       26.20      2.54 o
   7   6   1        2.16        9.64      5.79 o
   8   6   1       11.26        8.41      9.40 o
   1   7   1      331.79      342.45      4.17 o
   2   7   1      180.54      201.86      3.75 o
   3   7   1      338.08      368.32      6.30 o
   4   7   1       49.90       55.61      3.62 o
   5   7   1       22.55       16.18      2.65 o
   6   7   1        1.21        0.08      2.92 o
   7   7   1        9.34        9.89      4.28 o
   8   7   1        4.09        8.92      6.14 o
   0   8   1       21.28       28.93      1.93 o
   1   8   1      254.01      311.27      4.25 o
   2   8   1       61.35       55.04      2.54 o
   3   8   1      370.94      430.30      6.82 o
   4   8   1       55.33       60.04      3.07 o
   5   8   1        0.75        1.21      2.05 o
   6   8   1       52.01       64.81      4.25 o
   7   8   1       23.44       23.92      4.91 o
   1   9   1       33.60       37.16      1.36 o
   2   9   1       55.07       39.28      2.89 o
   3   9   1      228.53      238.50      5.46 o
   4   9   1        1.82       -1.27      1.85 o
   5   9   1       30.60       21.84      3.13 o
   6   9   1        5.01        4.34      4.34 o
   7   9   1       18.36       19.97      6.51 o
   0  10   1      191.20      240.66      5.79 o
   1  10   1        0.64        1.03      1.21 o
   2  10   1       20.21       14.17      3.62 o
   3  10   1       16.33       15.35      2.20 o
   4  10   1      183.84      220.52      8.92 o
   5  10   1       49.00       62.94      5.88 o
   6  10   1        4.75        2.84      2.88 o
   7  10   1        5.09       -0.19      6.72 o
   1  11   1       64.07       61.39      3.82 o
   2  11   1        4.76        4.47      2.54 o
   3  11   1        0.45       -0.48      2.89 o
   4  11   1       22.72       23.64      4.10 o
   5  11   1        3.81        1.36      4.45 o
   6  11   1        0.08       -3.70      3.70 o
   0  12   1       48.21       47.26      5.79 o
   1  12   1       30.48       26.69      3.62 o
   2  12   1        4.54        3.28      2.54 o
   3  12   1        0.76       -1.21      3.07 o
   4  12   1       11.16        8.59      3.70 o
   5  12   1        3.31        0.04      4.34 o
   1  13   1        0.64       -1.67      2.88 o
   2  13   1        4.33        2.81      2.88 o
   3  13   1        1.68        7.39      3.92 o
   4  13   1        0.10       -0.48      4.09 o
   5  13   1        7.17        6.73      4.59 o
   0  14   1       13.17        4.34      5.30 o
   1  14   1       29.80       36.31      5.55 o
   2  14   1        0.06       10.13      5.79 o
   3  14   1       16.36       15.67      4.43 o
   1  15   1        3.48       -4.65      5.77 o
   2  15   1        0.37        0.24      4.77 o
   2   0   2      547.65      469.76      5.31 o
   3   0   2     1332.09     1465.95     14.98 o
   4   0   2      287.33      318.36      5.31 o
   5   0   2       50.55       33.27      2.41 o
   6   0   2       21.30       20.74      2.89 o
   7   0   2      589.14      794.52     20.26 o
   8   0   2      111.08      117.67      9.64 o
   9   0   2        1.35        2.41      9.16 o
   1   1   2      586.15      586.26      4.26 o
   2   1   2      299.46      249.05      2.20 o
   3   1   2       19.28       22.66      1.02 o
   4   1   2     1764.24     1867.65     15.88 o
   5   1   2       10.95        6.06      1.93 o
   6   1   2       22.76       17.87      2.20 o
   7   1   2       11.73       16.88      3.70 o
   8   1   2        1.02       -3.84      3.84 o
   9   1   2       12.86        7.17      4.94 o
   1   2   2    13573.46    12442.69    124.26 o
   2   2   2      545.51      464.37      3.75 o
   3   2   2      975.75      976.91      8.21 o
   4   2   2      855.17      928.44      9.41 o
   5   2   2       33.57       36.65      2.05 o
   6   2   2      316.21      369.24      7.75 o
   7   2   2      369.81      447.39     10.36 o
   8   2   2        0.13        6.22      5.79 o
   9   2   2        0.01       11.30      6.69 o
   1   3   2      357.58      344.63      4.83 o
   2   3   2       89.92       87.11      2.17 o
   3   3   2     3433.78     3832.03     27.37 o
   4   3   2       22.64       14.81      1.36 o
   5   3   2      133.27      155.29      3.57 o
   6   3   2       63.07       59.83      4.09 o
   7   3   2      162.80      212.86      7.85 o
   8   3   2        4.34        6.03      4.77 o
   9   3   2        0.05       -1.90      7.40 o
   0   4   2      111.61       61.74      1.45 o
   1   4   2     1286.03     1242.42      9.40 o
   2   4   2      253.60      264.38      2.88 o
   3   4   2      454.07      447.49      4.78 o
   4   4   2       69.56       65.35      2.05 o
   5   4   2       19.98       16.12      2.65 o
   6   4   2       11.06       12.06      2.31 o
   7   4   2      193.51      215.55      7.06 o
   8   4   2        1.04       -1.26      6.11 o
   1   5   2        9.87        7.22      0.96 o
   2   5   2     1223.02     1272.28     10.57 o
   3   5   2        0.02        2.17      0.68 o
   4   5   2        5.28        6.17      1.16 o
   5   5   2      287.57      310.97      5.28 o
   6   5   2        0.14       -2.89      2.89 o
   7   5   2        0.00        8.04      2.89 o
   8   5   2       21.01       10.23      6.51 o
   0   6   2     6873.51     7510.67     71.01 o
   1   6   2        0.15        0.00      0.72 o
   2   6   2       25.63       16.87      1.16 o
   3   6   2       55.80       47.20      2.65 o
   4   6   2      122.79      119.05      2.66 o
   5   6   2       45.85       51.55      2.88 o
   6   6   2        0.16        1.69      2.05 o
   7   6   2       23.14       26.07      6.03 o
   8   6   2        9.09       16.33      7.44 o
   1   7   2       61.01       53.53      1.51 o
   2   7   2        0.01        0.30      1.69 o
   3   7   2       63.22       66.44      4.34 o
   4   7   2     1049.72     1278.26     16.89 o
   5   7   2      131.06      149.56      5.06 o
   6   7   2        3.49        7.97      3.57 o
   7   7   2        9.76       16.01      4.37 o
   8   7   2        7.22       12.14      7.23 o
   0   8   2      283.98      317.38      6.27 o
   1   8   2        0.58        0.29      0.80 o
   2   8   2      230.65      231.97      6.51 o
   3   8   2      112.72      132.38      3.57 o
   4   8   2       38.08       40.28      2.73 o
   5   8   2       13.72       13.04      2.05 o
   6   8   2        9.63        4.10      2.73 o
   7   8   2       10.90        5.80      6.03 o
   1   9   2       33.89       25.93      1.24 o
   2   9   2        7.79        4.14      2.65 o
   3   9   2      520.21      686.51     10.56 o
   4   9   2       27.99       27.57      2.66 o
   5   9   2       73.48       84.17      6.51 o
   6   9   2        6.24        0.78      2.66 o
   7   9   2       58.55       82.31     27.00 o
   0  10   2      124.81      106.10      3.38 o
   1  10   2       20.71       20.74      1.70 o
   2  10   2        0.56        1.85      1.96 o
   3  10   2       40.40       42.74      3.07 o
   4  10   2        0.12        3.38      2.73 o
   5  10   2        8.13        5.06      3.07 o
   6  10   2        1.54        4.82      3.07 o
   7  10   2        1.56        4.63      5.62 o
   1  11   2        2.67       -0.06      2.54 o
   2  11   2        2.78        6.75      3.13 o
   3  11   2       36.90       30.65      3.23 o
   4  11   2        3.73        3.83      3.62 o
   5  11   2        7.23        7.26      3.57 o
   6  11   2        6.10        6.69      4.05 o
   0  12   2       39.04       40.99      5.79 o
   1  12   2        3.14        4.31      2.54 o
   2  12   2        9.12        8.04      3.57 o
   3  12   2        0.67        2.64      2.88 o
   4  12   2        5.46       -1.21      3.75 o
   5  12   2       13.58       15.47      4.25 o
   1  13   2       16.97        7.92      3.57 o
   2  13   2        4.38        6.14      3.86 o
   3  13   2        0.12        8.68      4.09 o
   4  13   2       45.51       53.08      4.94 o
   5  13   2       11.50        1.40      5.21 o
   0  14   2       49.13       45.81      6.75 o
   1  14   2        8.37        6.84      3.57 o
   2  14   2       11.05       11.09      5.30 o
   3  14   2        6.33        5.25      7.47 o
   1  15   2        0.07        2.28      5.08 o
   2  15   2        0.08        9.02      5.53 o
   1   1   3    10098.16     9524.61    176.21 o
   2   1   3        4.47        4.23      0.72 o
   3   1   3       53.43       40.34      1.69 o
   4   1   3      799.02      804.00     17.86 o
   5   1   3       15.32       10.81      2.17 o
   6   1   3       88.99       90.05      3.75 o
   7   1   3        2.57        4.10      3.41 o
   8   1   3        4.48        4.84      5.06 o
   9   1   3        1.50        3.49      6.13 o
   0   2   3     2041.80     2082.72     20.39 o
   1   2   3        0.00       -0.34      0.34 o
   2   2   3        4.56        2.60      0.72 o
   3   2   3       52.63       48.27      1.16 o
   4   2   3       31.64       33.18      2.17 o
   5   2   3       37.24       25.62      1.96 o
   6   2   3        6.76        7.41      2.48 o
   7   2   3      346.28      453.97     11.60 o
   8   2   3        2.38        6.03      7.96 o
   9   2   3        1.85       -1.16      4.59 o
   1   3   3     3632.26     3544.65     25.55 o
   2   3   3      161.45      146.83      1.85 o
   3   3   3      547.44      561.68      4.94 o
   4   3   3        1.73        4.96      1.16 o
   5   3   3      693.47      745.99      9.34 o
   6   3   3       15.58       20.66      5.55 o
   7   3   3      159.12      168.46      7.04 o
   8   3   3      108.65      122.20      8.20 o
   9   3   3        0.28        1.24     10.85 o
   0   4   3     6812.27     6401.42     60.52 o
   1   4   3       12.06       18.09      0.68 o
   2   4   3      294.71      280.53      2.73 o
   3   4   3     1461.51     1547.02     14.00 o
   4   4   3      796.97      886.24      9.69 o
   5   4   3        4.06        3.11      1.51 o
   6   4   3       24.01       25.37      2.39 o
   7   4   3        8.38        7.72      3.07 o
   8   4   3       27.19       23.59      6.75 o
   1   5   3        0.23        2.49      0.96 o
   2   5   3      395.51      417.06      4.25 o
   3   5   3      165.62      193.88      2.88 o
   4   5   3      192.57      241.93      5.06 o
   5   5   3      218.17      258.01      4.52 o
   6   5   3        1.99       -1.21      2.05 o
   7   5   3        6.19        3.59      3.06 o
   8   5   3       21.26       32.57      8.19 o
   0   6   3      301.81      263.87      3.86 o
   1   6   3     1005.13     1097.06      8.86 o
   2   6   3      377.56      423.40      6.03 o
   3   6   3       63.10       48.32      1.51 o
   4   6   3      103.69      120.45      2.66 o
   5   6   3      383.08      448.73      8.03 o
   6   6   3        3.97        1.08      2.20 o
   7   6   3       11.43       15.04      3.36 o
   8   6   3       10.34        5.41      6.45 o
   1   7   3      599.53      668.83      6.95 o
   2   7   3      111.36      100.16      2.88 o
   3   7   3        0.86       -0.48      1.45 o
   4   7   3       22.54       19.85      3.38 o
   5   7   3        0.40        2.54      2.54 o
   6   7   3       10.80       16.26      4.34 o
   7   7   3        0.06       -2.19      4.06 o
   8   7   3        0.15        4.53      6.59 o
   0   8   3        1.70        1.93      1.45 o
   1   8   3       68.92       64.62      1.60 o
   2   8   3       31.21       35.72      3.13 o
   3   8   3        9.87        7.75      1.70 o
   4   8   3      349.34      404.01      7.33 o
   5   8   3       35.32       34.08      2.73 o
   6   8   3        1.61       -1.45      4.34 o
   7   8   3       16.54       20.17      5.06 o
   1   9   3        1.01        1.93      1.21 o
   2   9   3       29.43       26.04      2.20 o
   3   9   3      122.10      142.55      5.30 o
   4   9   3        3.04        3.34      4.58 o
   5   9   3       30.36       19.78      3.41 o
   6   9   3        1.96        1.69      3.07 o
   7   9   3       25.40       34.63      5.79 o
   0  10   3       38.79       37.13      2.89 o
   1  10   3       34.39       32.87      1.76 o
   2  10   3        0.14        0.00      2.41 o
   3  10   3      269.63      346.82      7.16 o
   4  10   3      193.13      207.23      5.96 o
   5  10   3        9.86        6.61      2.88 o
   6  10   3        0.40        4.25      4.34 o
   7  10   3       10.18       14.95      5.77 o
   1  11   3       32.43       20.02      2.39 o
   2  11   3       67.70       64.43      4.34 o
   3  11   3        6.11        2.65      2.73 o
   4  11   3      166.88      226.06     15.67 o
   5  11   3       23.74       18.66      4.01 o
   6  11   3       10.74       10.23      4.59 o
   0  12   3       85.58       81.02      6.75 o
   1  12   3        1.28        1.45      2.39 o
   2  12   3        0.71        1.74      2.41 o
   3  12   3       23.35       20.57      3.57 o
   4  12   3       70.78       83.28     10.37 o
   5  12   3       13.48       16.25      7.47 o
   1  13   3        0.04        5.76      4.58 o
   2  13   3        1.63        6.99      3.41 o
   3  13   3        7.52        7.23      3.70 o
   4  13   3        7.19        2.55      3.57 o
   0  14   3       13.01        7.72      6.75 o
   1  14   3        0.59        4.87      4.82 o
   2  14   3        0.01        1.38      7.23 o
   3  14   3        0.53        4.59      4.25 o
   1  15   3        0.33       -0.05      4.74 o
   2  15   3        1.56       -6.70      6.99 o
   1   0   4      547.64      453.12      4.83 o
   2   0   4     6831.00     6227.19     59.65 o
   3   0   4      196.33      186.67      2.89 o
   4   0   4      407.25      442.87      7.72 o
   5   0   4       57.51       54.97      3.38 o
   6   0   4        0.16       -0.96      1.93 o
   7   0   4      137.50      173.13     12.54 o
   8   0   4       19.26        9.16      8.20 o
   9   0   4        0.53        7.72      6.75 o
   1   1   4    14057.27    13343.79    296.10 o
   2   1   4       10.22        8.30      0.43 o
   3   1   4     4239.98     4324.95     30.39 o
   4   1   4      393.82      388.68      4.60 o
   5   1   4       21.93       17.60      1.70 o
   6   1   4        7.40        4.58      1.70 o
   7   1   4       53.67       72.57      5.42 o
   8   1   4        0.00        3.13      4.09 o
   9   1   4        0.27        5.70      5.33 o
   0   2   4     3892.81     3631.34     34.14 o
   2   2   4     1833.79     1801.66     12.82 o
   3   2   4      253.99      255.18      2.73 o
   4   2   4      585.79      607.58     10.62 o
   5   2   4        1.33       -0.96      1.29 o
   6   2   4      101.88      106.58      3.82 o
   7   2   4       79.13       71.37      5.11 o
   8   2   4       75.27       76.17      5.77 o
   9   2   4        2.25       -2.65      4.77 o
   1   3   4     1612.48     1461.23     10.77 o
   2   3   4      203.91      150.68      2.17 o
   3   3   4      952.54     1174.03      9.04 o
   4   3   4        0.25        1.21      1.02 o
   5   3   4        0.01       -1.45      1.45 o
   6   3   4        0.77        4.37      2.54 o
   7   3   4        1.27        1.51      2.65 o
   8   3   4        8.83        7.39      4.74 o
   9   3   4        1.89        9.04      7.75 o
   0   4   4        9.02       12.06      0.96 o
   1   4   4     2291.81     2255.19     15.89 o
   2   4   4     1561.76     1670.63     13.13 o
   3   4   4      149.60      180.00      3.13 o
   4   4   4      597.72      649.71      7.88 o
   5   4   4      232.40      231.79      4.74 o
   6   4   4       91.56       83.35      5.30 o
   7   4   4      196.89      224.39     13.99 o
   8   4   4       33.63       26.51      5.26 o
   1   5   4       30.22       26.83      1.21 o
   2   5   4      177.30      170.40      4.58 o
   3   5   4      466.68      507.03      5.62 o
   4   5   4        5.02        3.72      1.16 o
   5   5   4       23.85       12.34      1.70 o
   6   5   4        2.65        2.37      1.85 o
   7   5   4        2.13        0.45      5.30 o
   8   5   4       21.49       16.15      6.99 o
   0   6   4        4.10        1.45      0.96 o
   1   6   4        6.92        7.48      0.68 o
   2   6   4       15.50       15.96      1.45 o
   3   6   4        0.23        0.32      0.43 o
   4   6   4        8.66        5.64      1.02 o
   5   6   4       16.92       12.21      1.67 o
   6   6   4        1.15        5.74      3.38 o
   7   6   4        9.04        9.58      3.57 o
   8   6   4       23.83       24.38      6.48 o
   1   7   4       67.05       59.89      1.51 o
   2   7   4        8.54       10.70      1.21 o
   3   7   4       71.53       51.44      2.41 o
   4   7   4      309.24      355.96      6.14 o
   5   7   4      113.77      109.95      3.92 o
   6   7   4        6.87        5.05      5.55 o
   7   7   4        0.32        0.24      4.20 o
   8   7   4       10.04       -4.93     14.71 o
   0   8   4      505.97      567.35      8.68 o
   1   8   4       23.15       15.91      1.02 o
   2   8   4        6.76        2.65      3.62 o
   3   8   4      247.46      298.68      5.68 o
   4   8   4       46.96       43.16      2.73 o
   5   8   4       95.72       92.19      4.09 o
   6   8   4       16.63       15.28      4.82 o
   7   8   4        6.69        5.06      3.84 o
   1   9   4      113.21      125.60      2.54 o
   2   9   4        2.36       -1.21      1.70 o
   3   9   4      880.16     1144.03     22.20 o
   4   9   4       17.07       12.50      3.38 o
   5   9   4        3.71        4.82      2.88 o
   6   9   4        5.15        6.51      2.85 o
   7   9   4        8.04       14.04      5.68 o
   0  10   4        2.18        2.41      1.93 o
   1  10   4      213.73      222.83      4.16 o
   2  10   4      133.42      145.04      8.68 o
   3  10   4        7.77        7.23      2.39 o
   4  10   4       29.08       33.03      3.07 o
   5  10   4        7.45        5.30      2.66 o
   6  10   4        0.02        5.10      5.79 o
   7  10   4        0.01        4.98      5.61 o
   1  11   4       29.29       31.26      6.51 o
   2  11   4       35.66       41.08      3.01 o
   3  11   4      196.93      235.04     11.57 o
   4  11   4        0.00        2.52      3.86 o
   5  11   4       14.32       13.49      4.53 o
   6  11   4        0.92        6.53      6.27 o
   0  12   4       18.75       14.47      3.86 o
   1  12   4        8.18        4.05      2.89 o
   2  12   4       52.48       46.78      3.70 o
   3  12   4        0.19        4.29      2.85 o
   4  12   4        4.57        3.48      3.12 o
   5  12   4       11.34       13.77      9.16 o
   1  13   4        2.67        0.99      3.57 o
   2  13   4        2.61       -0.86      3.82 o
   3  13   4        1.52        3.13      3.75 o
   4  13   4        4.57       13.93      4.17 o
   0  14   4        7.49       11.57      5.30 o
   1  14   4        0.10       -5.06      6.51 o
   2  14   4        5.85       -0.24      4.09 o
   3  14   4       10.20       18.10      5.56 o
   1  15   4       13.16        6.75      5.08 o
   1   1   5    12906.59    12311.91    135.17 o
   2   1   5      370.76      270.91      2.54 o
   3   1   5      297.81      371.86      3.86 o
   4   1   5      250.89      270.79      3.57 o
   5   1   5       10.02        9.10      2.65 o
   6   1   5       24.96       28.63      2.20 o
   7   1   5        3.82        5.52      3.70 o
   8   1   5       13.74       15.09      6.27 o
   9   1   5        2.60       -4.20      4.59 o
   0   2   5      159.96      138.45      1.93 o
   1   2   5     2635.54     2502.55     19.36 o
   2   2   5     2027.08     1908.71     13.85 o
   3   2   5      643.21      758.47      6.48 o
   4   2   5       39.21       41.29      2.65 o
   5   2   5       33.50       34.67      4.82 o
   6   2   5        0.08       -0.32      3.01 o
   7   2   5      123.33      143.09      8.92 o
   8   2   5       10.77       18.63      5.06 o
   9   2   5        5.18       10.72     12.78 o
   1   3   5     7378.29     7050.32     48.75 o
   2   3   5     1865.38     1877.18     14.99 o
   3   3   5      159.18      153.14      2.05 o
   4   3   5      194.23      187.19      5.79 o
   5   3   5      495.25      549.05      8.19 o
   6   3   5        0.53        0.48      2.41 o
   7   3   5       40.34       40.32      4.05 o
   8   3   5      127.02      163.70     21.22 o
   9   3   5        0.87        4.10      5.33 o
   0   4   5      448.52      380.75      4.83 o
   1   4   5     1021.90      898.31      6.80 o
   2   4   5       33.07       28.69      1.02 o
   3   4   5     1961.82     2386.30     20.98 o
   4   4   5       16.43       22.09      1.51 o
   5   4   5      154.53      147.08      3.86 o
   6   4   5        7.34        4.19      2.04 o
   7   4   5        7.58       10.99      4.34 o
   8   4   5       30.10       25.57      5.06 o
   1   5   5       72.95       96.93      1.51 o
   2   5   5      585.78      593.54      5.80 o
   3   5   5        4.98        3.92      1.21 o
   4   5   5      623.72      792.90      9.16 o
   5   5   5      167.69      163.12      4.34 o
   6   5   5        9.85        9.40      2.39 o
   7   5   5        1.94       -0.48      3.41 o
   8   5   5       20.60       26.46      7.96 o
   0   6   5        9.23        9.64      0.96 o
   1   6   5     1922.84     2018.19     15.18 o
   2   6   5      123.54      105.81      2.17 o
   3   6   5      571.17      614.85      6.59 o
   4   6   5       80.87       81.49      3.62 o
   5   6   5      146.20      196.65     12.30 o
   6   6   5        0.25        3.18      3.86 o
   7   6   5        3.54        4.40      3.72 o
   8   6   5        9.94       16.03     11.81 o
   1   7   5        2.95        3.86      1.69 o
   2   7   5        4.82        5.41      0.86 o
   3   7   5       54.63       51.98      2.65 o
   4   7   5       33.21       28.19      2.89 o
   5   7   5        0.76        1.69      2.65 o
   6   7   5       16.50       14.60      3.23 o
   7   7   5        0.02       -1.57      3.65 o
   8   7   5        0.40       -2.65      7.74 o
   0   8   5       11.11        7.72      1.93 o
   1   8   5      460.55      493.15      5.79 o
   2   8   5       53.35       48.89      4.10 o
   3   8   5      393.95      427.51      7.19 o
   4   8   5        1.12        3.73      1.85 o
   5   8   5       18.85       20.39      2.92 o
   6   8   5        0.13        0.30      2.48 o
   7   8   5        0.17        4.10      3.72 o
   1   9   5      181.74      200.38      7.96 o
   2   9   5       31.97       40.99      2.17 o
   3   9   5       28.68       27.99      3.86 o
   4   9   5        5.92        6.88      8.20 o
   5   9   5        5.84        2.25      3.02 o
   6   9   5        0.54        3.93      3.29 o
   7   9   5        0.01       -3.73      3.82 o
   0  10   5       16.91       15.43      2.41 o
   1  10   5       40.18       26.56      1.67 o
   2  10   5      156.31      171.84     14.47 o
   3  10   5      433.08      546.58      9.72 o
   4  10   5       24.11       13.36      2.85 o
   5  10   5        0.69       -1.06     10.61 o
   6  10   5        1.26        3.18      4.17 o
   7  10   5        0.15       -1.65      6.27 o
   1  11   5      165.37      185.44      6.75 o
   2  11   5       30.14       21.37      2.66 o
   3  11   5       66.05       79.98      7.23 o
   4  11   5      162.30      219.73      6.24 o
   5  11   5        5.84        8.84      3.45 o
   6  11   5        4.84       11.47      4.52 o
   0  12   5      104.77       95.00      6.75 o
   1  12   5       14.16       16.64      2.66 o
   2  12   5        0.01        1.87      2.66 o
   3  12   5       27.49       19.29      3.29 o
   4  12   5        6.73        1.90      3.36 o
   5  12   5        0.87       -0.46      6.03 o
   1  13   5        8.82        8.32      4.58 o
   2  13   5        0.05        3.03      7.47 o
   3  13   5        6.00        0.24      3.07 o
   4  13   5       10.32       13.73      5.30 o
   0  14   5       30.73       26.04      6.75 o
   1  14   5        0.93        2.23      4.87 o
   2  14   5        0.05       -4.74      4.74 o
   3  14   5        2.20       -3.31      4.73 o
   1  15   5        1.45        1.98      4.74 o
   0   0   6     4537.21     4122.24     93.41 o
   1   0   6    20040.94    19547.29    615.52 o
   2   0   6     2618.56     2415.90     24.23 o
   3   0   6      406.50      293.35      4.34 o
   4   0   6      227.76      233.45      4.34 o
   5   0   6       36.06       34.24      2.41 o
   6   0   6      115.45      103.20      6.75 o
   7   0   6        2.72       -0.96      5.30 o
   8   0   6       56.33       69.92      6.75 o
   9   0   6        0.91       -0.96      6.75 o
   1   1   6       77.09       67.04      1.02 o
   2   1   6     3128.38     3062.28     20.92 o
   3   1   6      287.70      318.30      6.99 o
   4   1   6        0.48       -0.80      0.80 o
   5   1   6       24.57       24.26      2.89 o
   6   1   6       11.25       15.42      8.20 o
   7   1   6       82.99       79.98      5.56 o
   8   1   6        0.00        6.27      9.16 o
   9   1   6        3.20       -4.87      4.87 o
   0   2   6      320.40      295.82      3.38 o
   1   2   6     1593.39     1583.75     11.62 o
   2   2   6        5.72        2.62      1.45 o
   3   2   6      136.92      144.22      2.05 o
   4   2   6      135.58      160.60      3.07 o
   5   2   6        1.59        4.05      1.60 o
   6   2   6       55.12       58.10      3.91 o
   7   2   6       36.52       35.51      4.39 o
   8   2   6        5.92        9.26      4.10 o
   9   2   6        0.27        7.96      6.82 o
   1   3   6     1689.76     1581.86     11.27 o
   2   3   6      525.81      613.13      5.12 o
   3   3   6     1442.10     1594.90     13.95 o
   4   3   6      856.05     1002.81     11.10 o
   5   3   6       29.64       21.23      2.05 o
   6   3   6       54.00       55.69      6.27 o
   7   3   6       23.12       22.04      5.06 o
   8   3   6        0.79       -0.99      3.57 o
   9   3   6        3.08        5.30      6.14 o
   0   4   6       34.01       29.90      0.96 o
   1   4   6     2146.26     2204.26     15.90 o
   2   4   6     1716.51     1813.82     14.18 o
   3   4   6       40.28       44.13      3.13 o
   4   4   6        0.00        1.69      1.02 o
   5   4   6        5.80        6.81      1.51 o
   6   4   6        8.07        9.42      2.20 o
   7   4   6        2.67        6.75      3.41 o
   8   4   6       12.06       21.18      6.75 o
   1   5   6     1053.57     1028.31      7.85 o
   2   5   6        0.36        1.21      1.21 o
   3   5   6      297.81      311.34      3.57 o
   4   5   6        4.49        5.44      1.21 o
   5   5   6        1.44        2.36      1.69 o
   6   5   6       37.60       36.05      2.66 o
   7   5   6        2.56        2.19      5.06 o
   8   5   6        2.89       11.51     32.07 o
   0   6   6      125.14      211.24      3.86 o
   1   6   6     2598.01     2733.76     21.54 o
   2   6   6      240.42      258.94      7.24 o
   3   6   6       74.01       72.29      2.65 o
   4   6   6        6.47        1.45      2.41 o
   5   6   6      102.94      114.35      8.44 o
   6   6   6       52.10       53.94      3.53 o
   7   6   6       24.13       25.25      8.20 o
   8   6   6        0.65        0.70      5.08 o
   1   7   6       31.03       26.85      1.69 o
   2   7   6      686.28      776.87      8.39 o
   3   7   6      379.87      407.41      5.62 o
   4   7   6        2.92       -0.07      0.90 o
   5   7   6        0.95        0.81      2.36 o
   6   7   6       92.96      105.92      6.49 o
   7   7   6        0.02        2.27      4.63 o
   8   7   6        1.66        5.79      8.68 o
   0   8   6      105.84       89.70      2.89 o
   1   8   6      128.70      133.21      2.31 o
   2   8   6       53.13       39.05      3.62 o
   3   8   6       61.41       60.46      5.06 o
   4   8   6        0.18        1.21      1.70 o
   5   8   6        1.94        2.25      2.16 o
   6   8   6       16.91        8.87      4.09 o
   7   8   6        1.02        0.59      4.82 o
   1   9   6       10.86       14.00      1.36 o
   2   9   6      113.97      128.16      2.92 o
   3   9   6      175.53      203.67     11.33 o
   4   9   6       34.93       26.18      3.21 o
   5   9   6       12.50       14.35      6.03 o
   6   9   6        4.04        1.70      3.78 o
   7   9   6        4.75       10.18      4.59 o
   0  10   6       24.31       19.29      2.41 o
   1  10   6       24.79       24.76      2.41 o
   2  10   6      366.22      476.10     11.33 o
   3  10   6        3.77        6.38      2.20 o
   4  10   6       26.93       19.91      3.86 o
   5  10   6        0.78        2.37      3.06 o
   6  10   6        5.82        4.92     11.09 o
   1  11   6        0.32        0.63      2.20 o
   2  11   6       52.68       50.90      5.06 o
   3  11   6       69.76       69.91      4.58 o
   4  11   6        1.65        1.02      4.34 o
   5  11   6        2.12        3.33      3.57 o
   6  11   6        0.15        3.86      4.17 o
   0  12   6        0.52        9.16      5.30 o
   1  12   6       11.68        8.68      2.73 o
   2  12   6        1.48        4.10      3.07 o
   3  12   6       41.35       34.41      3.36 o
   4  12   6        0.93        0.00      3.01 o
   5  12   6        3.52        8.37      4.34 o
   1  13   6       12.79       11.40      3.57 o
   2  13   6        1.55       -1.88      3.01 o
   3  13   6       10.68       12.52      3.38 o
   4  13   6        1.13        3.38      3.75 o
   0  14   6        0.01        4.34      7.23 o
   1  14   6        0.74        0.67      8.92 o
   2  14   6        2.92        1.86      4.53 o
   3  14   6        0.57        2.41      4.09 o
   1  15   6        2.14        3.53     10.85 o
   1   1   7    11729.48    11459.13    128.91 o
   2   1   7      423.38      403.14      3.36 o
   3   1   7      438.69      452.92      4.25 o
   4   1   7      955.81     1047.59     10.75 o
   5   1   7      305.15      336.40      5.08 o
   6   1   7      945.25     1159.39     20.46 o
   7   1   7        3.73        4.82      3.75 o
   8   1   7        4.46        7.33      4.17 o
   9   1   7        3.48       -2.17      5.42 o
   0   2   7    11770.78    11368.42    135.99 o
   2   2   7     3873.93     3933.25     28.99 o
   3   2   7      316.69      340.60      3.41 o
   4   2   7        0.00        1.72      1.16 o
   5   2   7        2.76        0.54      1.51 o
   6   2   7        0.64        0.68      3.38 o
   7   2   7       15.92       18.14      6.51 o
   8   2   7        7.49        7.21      6.03 o
   9   2   7       12.28       10.78      7.23 o
   1   3   7     6673.79     6434.71     45.34 o
   2   3   7     1303.42     1328.62     10.41 o
   3   3   7      697.47      796.19     11.34 o
   4   3   7        0.06        2.17      1.02 o
   5   3   7        1.56        2.30      1.51 o
   6   3   7        0.02       -2.73      2.73 o
   7   3   7        4.97        7.81      4.01 o
   8   3   7        1.44        1.21      4.77 o
   0   4   7      397.61      357.06      4.34 o
   1   4   7     1896.30     1969.33     14.01 o
   2   4   7        6.58        4.55      0.96 o
   3   4   7      663.97      719.99      7.51 o
   4   4   7       77.26       74.62      8.92 o
   5   4   7       37.84       33.27      1.85 o
   6   4   7       46.98       50.89      3.57 o
   7   4   7       49.63       51.61      4.25 o
   8   4   7       14.49       -0.22      6.51 o
   1   5   7      359.73      396.38      5.07 o
   2   5   7     1131.87     1144.14     10.24 o
   3   5   7      309.65      319.16      5.06 o
   4   5   7      170.94      162.70      3.23 o
   5   5   7       18.63       13.90      1.73 o
   6   5   7        0.59       -0.16      2.16 o
   7   5   7        9.06        3.10      3.12 o
   8   5   7       10.24       10.16     14.95 o
   0   6   7      444.16      579.43      7.72 o
   1   6   7      373.86      367.16      4.05 o
   2   6   7       14.70        9.39      1.45 o
   3   6   7        0.29       -0.72      1.21 o
   4   6   7      514.95      608.60      7.53 o
   5   6   7      146.41      138.68      5.79 o
   6   6   7       30.60       31.98      6.03 o
   7   6   7       19.48       17.55      3.91 o
   8   6   7        0.09       -1.85      7.96 o
   1   7   7      431.58      487.44      5.56 o
   2   7   7      167.36      178.57      4.10 o
   3   7   7        2.82        1.54      0.80 o
   4   7   7       65.90       63.17      2.11 o
   5   7   7       89.28       87.79      3.72 o
   6   7   7      169.87      204.79      8.20 o
   7   7   7        0.87        3.03      5.79 o
   8   7   7        0.23        3.95      5.08 o
   0   8   7       80.94       67.03      2.41 o
   1   8   7      413.67      431.41     12.54 o
   2   8   7       99.52      104.14      2.17 o
   3   8   7       51.66       39.94      1.67 o
   4   8   7       76.15       68.36      3.65 o
   5   8   7       16.43       12.74      9.40 o
   6   8   7       42.78       50.14      9.64 o
   7   8   7        1.82        2.69      4.05 o
   1   9   7       38.65       37.63      1.96 o
   2   9   7      129.21      113.14      7.23 o
   3   9   7       15.22        8.97      2.41 o
   4   9   7        5.56        4.98      3.38 o
   5   9   7       83.33       90.14      4.70 o
   6   9   7       30.35       22.27      4.05 o
   7   9   7        0.48        4.51      5.90 o
   0  10   7       48.74       46.78      3.38 o
   1  10   7        4.07        3.13      2.05 o
   2  10   7       74.61       68.30      3.36 o
   3  10   7       41.35       47.74      3.75 o
   4  10   7        5.59        4.95      2.63 o
   5  10   7       19.01       15.52      5.79 o
   6  10   7        0.63        0.65      3.36 o
   1  11   7        0.31        0.96      2.05 o
   2  11   7       13.51        9.41      4.10 o
   3  11   7        6.75        8.74      2.48 o
   4  11   7       24.32       22.25      3.86 o
   5  11   7        0.63        0.86      2.92 o
   6  11   7       11.94        6.00      4.59 o
   0  12   7       17.87        8.68      3.86 o
   1  12   7        3.24        3.38      3.86 o
   2  12   7        0.54       -2.84      5.06 o
   3  12   7        3.37        2.30      2.77 o
   4  12   7        3.14        4.34      3.47 o
   5  12   7       17.74       17.40      4.05 o
   1  13   7       53.69       62.23     16.15 o
   2  13   7        0.05       -0.65      3.36 o
   3  13   7        2.78       -0.88      3.70 o
   4  13   7        4.87        6.27      5.30 o
   0  14   7        5.08       -0.96      6.27 o
   1  14   7        1.17       -1.38      5.30 o
   2  14   7        8.32        2.45      3.82 o
   3  14   7        0.03        7.68      4.59 o
   1  15   7        0.70        5.59      6.14 o
   2   0   8      766.67      779.27      8.69 o
   3   0   8     1660.44     1999.65     21.26 o
   4   0   8      778.71      897.16     13.03 o
   5   0   8      573.99      666.75     14.47 o
   6   0   8      889.19     1166.77     25.57 o
   7   0   8       13.70       11.09      4.34 o
   8   0   8       14.76        7.23      5.79 o
   9   0   8       23.28       18.81      8.20 o
   1   1   8    14292.16    13770.91    351.39 o
   2   1   8     2266.79     2280.85     15.35 o
   3   1   8       18.15        9.00      2.17 o
   4   1   8       83.20       82.52      2.89 o
   5   1   8       14.03       15.57      2.89 o
   6   1   8      177.89      191.98      6.25 o
   7   1   8        0.74       -2.00      3.12 o
   8   1   8       12.68       13.26      4.05 o
   9   1   8        0.74        1.45      6.51 o
   0   2   8     3354.96     3169.95     37.38 o
   1   2   8     5437.35     5493.71     43.98 o
   2   2   8     2237.99     2292.91     17.45 o
   3   2   8     1598.62     1858.63     15.47 o
   4   2   8       73.56       88.04      2.54 o
   5   2   8      239.08      240.43      4.98 o
   6   2   8        6.15        3.01      3.38 o
   7   2   8       34.10       40.07      6.99 o
   8   2   8        0.06       -3.04      3.82 o
   9   2   8        1.69        2.41      5.08 o
   1   3   8       62.25       74.12      2.65 o
   2   3   8      265.79      287.02      3.07 o
   3   3   8       88.58      112.40      2.05 o
   4   3   8      116.52      135.64      2.88 o
   5   3   8       76.18       56.20      4.34 o
   6   3   8      296.25      358.97      7.84 o
   7   3   8        4.31        4.58      3.07 o
   8   3   8       13.90        8.93      5.79 o
   0   4   8      555.95      480.68      5.79 o
   1   4   8      446.85      550.28      4.40 o
   2   4   8       13.22       12.13      0.96 o
   3   4   8      102.69      116.03      1.85 o
   4   4   8      123.40      113.33      2.54 o
   5   4   8       87.04       79.68      3.01 o
   6   4   8       29.06       17.06      7.47 o
   7   4   8        1.25        4.34      2.73 o
   8   4   8        0.02       -1.85      4.09 o
   1   5   8        4.87        4.87      0.68 o
   2   5   8     1189.64     1260.17     11.72 o
   3   5   8      106.65       79.45      3.38 o
   4   5   8      158.28      168.92      2.88 o
   5   5   8       28.30       22.42      2.30 o
   6   5   8       54.20       39.41      9.89 o
   7   5   8       27.81       18.09      3.75 o
   8   5   8        0.59       -5.06      5.06 o
   0   6   8       83.34      106.58      2.41 o
   1   6   8      425.00      499.04      5.55 o
   2   6   8      310.60      335.24      4.25 o
   3   6   8       20.78       15.76      1.21 o
   4   6   8       31.89       37.02      2.17 o
   5   6   8       52.48       52.03      3.86 o
   6   6   8       86.98       77.95      4.52 o
   7   6   8        0.02       -2.17      3.41 o
   8   6   8        3.40        2.68      4.87 o
   1   7   8      481.62      521.52      5.80 o
   2   7   8       79.72       89.22      2.05 o
   3   7   8       29.02       28.31      1.69 o
   4   7   8      186.14      190.84      3.92 o
   5   7   8      190.03      213.82      5.79 o
   6   7   8        5.12       19.84     17.12 o
   7   7   8        4.42        2.37      7.47 o
   8   7   8        0.00       -4.09      4.09 o
   0   8   8        4.92        3.86      1.45 o
   1   8   8      138.64      124.98      5.55 o
   2   8   8      470.45      522.61      6.80 o
   3   8   8       90.54       80.64      3.13 o
   4   8   8      203.80      227.76      9.16 o
   5   8   8       29.12       21.88      8.68 o
   6   8   8       11.13        5.49      7.23 o
   7   8   8        0.93       -3.77      5.33 o
   1   9   8       25.29       20.40      1.60 o
   2   9   8       16.92       13.15      1.51 o
   3   9   8        9.06        8.22      2.65 o
   4   9   8       10.50        9.06      2.92 o
   5   9   8        7.17        7.42      2.85 o
   6   9   8       68.32       72.04      5.56 o
   7   9   8        0.58        1.96      5.08 o
   0  10   8       12.04       10.61      1.93 o
   1  10   8        4.56        0.24      1.70 o
   2  10   8        0.42        1.69      2.05 o
   3  10   8        3.12        7.46      2.77 o
   4  10   8        9.41        3.41      2.66 o
   5  10   8        7.68        5.79      3.40 o
   6  10   8        0.56        0.94      3.36 o
   1  11   8       20.57       15.89      3.13 o
   2  11   8        2.48        2.20      2.66 o
   3  11   8        1.04        1.06      3.13 o
   4  11   8        0.41       -0.58      2.54 o
   5  11   8       27.61       30.88      5.30 o
   6  11   8        0.59        0.37      5.68 o
   0  12   8      163.15      203.03      8.20 o
   1  12   8       10.27        2.89      2.39 o
   2  12   8       35.33       36.65      4.10 o
   3  12   8       29.74       19.53      4.82 o
   4  12   8        0.01        2.03      3.23 o
   5  12   8        0.05        4.76      3.82 o
   1  13   8        3.35        3.56      4.96 o
   2  13   8        5.57        1.74      4.01 o
   3  13   8        0.00       -3.23      3.23 o
   4  13   8        7.29        4.87      3.57 o
   0  14   8        0.49       10.61      7.23 o
   1  14   8        1.36       -0.66      4.98 o
   2  14   8        0.04        3.13      4.77 o
   3  14   8        2.30        5.52      8.92 o
   1  15   8        0.11        0.11      6.59 o
   1   1   9      110.93      125.11      1.61 o
   2   1   9        0.51        0.80      0.48 o
   3   1   9      230.71      249.86      2.88 o
   4   1   9      240.56      221.55      4.10 o
   5   1   9     1245.03     1433.71     19.79 o
   6   1   9      400.85      484.70     11.58 o
   7   1   9       12.97       15.73      3.47 o
   8   1   9        4.45       -0.63      4.39 o
   9   1   9        5.05        8.73      4.74 o
   0   2   9        4.06        4.82      0.48 o
   1   2   9     1025.14     1072.79      8.36 o
   2   2   9      690.84      844.92      6.46 o
   3   2   9      709.56      799.95      7.33 o
   4   2   9       88.55       92.97      2.66 o
   5   2   9       17.84       14.06      2.41 o
   6   2   9       46.77       56.73      6.03 o
   7   2   9        7.58        3.29      4.34 o
   8   2   9        0.39       -0.79      4.17 o
   1   3   9       14.04       13.37      1.21 o
   2   3   9      274.13      268.45      2.73 o
   3   3   9      444.88      453.71      4.94 o
   4   3   9      312.33      326.18      4.60 o
   5   3   9        7.21        3.77      1.85 o
   6   3   9      293.07      339.63      8.51 o
   7   3   9        0.12       -4.62      4.82 o
   8   3   9        4.47        0.23      5.30 o
   0   4   9     7701.29     7848.48     77.50 o
   1   4   9      173.59      173.26      4.34 o
   2   4   9      270.56      341.17      3.91 o
   3   4   9      602.71      720.45     14.72 o
   4   4   9       21.40       22.19      1.36 o
   5   4   9      323.34      386.30      7.30 o
   6   4   9      112.51      107.15      4.70 o
   7   4   9        0.01        5.50      3.57 o
   8   4   9        0.06        6.05      5.13 o
   1   5   9       75.86       84.21      1.51 o
   2   5   9      242.88      242.72      3.12 o
   3   5   9       62.16       49.52      3.62 o
   4   5   9        2.83        3.18      0.96 o
   5   5   9      554.39      634.30     11.08 o
   6   5   9       37.49       23.91      5.30 o
   7   5   9        2.62        1.28      6.99 o
   8   5   9        8.26        3.90     16.15 o
   0   6   9      186.68      182.80      3.38 o
   1   6   9        0.36        0.24      0.68 o
   2   6   9      730.20      808.96      8.51 o
   3   6   9        9.09        6.59      1.21 o
   4   6   9        3.96        3.73      0.80 o
   5   6   9      218.25      250.90      5.40 o
   6   6   9        0.49        4.53     13.98 o
   7   6   9        3.31        6.36      3.57 o
   8   6   9        3.30        7.81      5.62 o
   1   7   9       32.25       24.42      1.16 o
   2   7   9       44.12       46.05      1.36 o
   3   7   9       20.90       20.07      2.41 o
   4   7   9      545.61      703.97     10.66 o
   5   7   9        3.66        2.60      3.38 o
   6   7   9      140.89      157.43      9.12 o
   7   7   9        0.04        3.98      4.59 o
   8   7   9        6.29        3.80      5.55 o
   0   8   9       12.00       12.06      1.45 o
   1   8   9      135.52      125.74      3.62 o
   2   8   9       76.46       58.90      1.93 o
   3   8   9      117.39      134.66      3.86 o
   4   8   9        0.24        3.44      4.82 o
   5   8   9      114.14      108.77      6.75 o
   6   8   9        3.02        9.77      9.16 o
   7   8   9        7.31        9.43      4.52 o
   1   9   9       37.98       30.12      1.69 o
   2   9   9        0.88        1.21      2.17 o
   3   9   9      249.42      320.19      7.81 o
   4   9   9        8.58       10.62      2.77 o
   5   9   9        7.85        9.22      2.88 o
   6   9   9       19.40       19.79      4.53 o
   7   9   9        2.99        1.21      3.75 o
   0  10   9      231.38      283.59      6.75 o
   1  10   9       75.21       82.26      4.82 o
   2  10   9      278.42      345.54      6.45 o
   3  10   9       33.98       40.02      3.57 o
   4  10   9        2.65       -0.59      5.55 o
   5  10   9       19.84       15.41      7.23 o
   6  10   9        1.53        1.62      3.70 o
   1  11   9       53.96       65.72      3.23 o
   2  11   9       77.08       84.51     13.74 o
   3  11   9        2.35        1.17      3.12 o
   4  11   9        2.63        5.95      3.01 o
   5  11   9        5.13        5.38      3.36 o
   6  11   9        2.04        4.98      4.52 o
   0  12   9       12.59        6.27      3.86 o
   1  12   9        1.41       -3.09      3.36 o
   2  12   9        8.74       13.70      3.35 o
   3  12   9        0.07        3.46      2.88 o
   4  12   9        0.41        2.09      3.92 o
   5  12   9        5.37        2.96      6.99 o
   1  13   9       17.76       19.15      9.89 o
   2  13   9        5.15        5.79      5.30 o
   3  13   9        0.01        0.00      3.01 o
   4  13   9       20.23       29.77      4.52 o
   0  14   9        5.95       -7.72      7.72 o
   1  14   9       11.03       15.56      6.45 o
   2  14   9        4.37        1.00      4.39 o
   3  14   9        0.07       -2.41      4.25 o
   0   0  10     5699.89     5566.11    135.01 o
   1   0  10      832.67      709.40      9.66 o
   2   0  10      192.50      201.14      3.38 o
   3   0  10     3760.81     3913.27     42.14 o
   4   0  10      193.17      174.59      4.82 o
   5   0  10        3.70        0.96      2.89 o
   6   0  10      851.29      939.45     25.57 o
   7   0  10       27.74       20.25      5.79 o
   8   0  10       57.45       70.89      7.23 o
   9   0  10       25.16       16.40      7.72 o
   1   1  10      276.48      263.48      2.54 o
   2   1  10     1808.15     1849.78     17.16 o
   3   1  10      345.04      361.41      3.71 o
   4   1  10      104.08       95.34      4.82 o
   5   1  10       52.87       54.36      1.96 o
   6   1  10      226.27      261.89      6.45 o
   7   1  10       72.14       68.88      5.56 o
   8   1  10        6.33       11.03      4.10 o
   0   2  10      324.87      320.85      4.34 o
   1   2  10      264.61      258.64      2.54 o
   2   2  10      430.88      462.03      4.10 o
   3   2  10       23.49       23.90      1.21 o
   4   2  10       17.08       12.54      1.51 o
   5   2  10        0.52        2.65      1.70 o
   6   2  10      301.21      353.15     19.05 o
   7   2  10       20.02       19.51      4.28 o
   8   2  10        0.05       -1.75      3.70 o
   1   3  10     3688.47     3728.32     27.26 o
   2   3  10     2624.16     2919.57     21.14 o
   3   3  10      268.34      305.68      3.91 o
   4   3  10        0.67        1.93      1.16 o
   5   3  10       65.08       63.89      5.79 o
   6   3  10       19.07       25.09      3.36 o
   7   3  10       13.43       13.39      3.57 o
   8   3  10        1.95        3.46      4.34 o
   0   4  10       55.89       54.98      1.45 o
   1   4  10      196.72      197.08      3.14 o
   2   4  10      213.98      241.60      3.01 o
   3   4  10       42.55       32.79      1.36 o
   4   4  10       71.82       65.98      3.13 o
   5   4  10       60.32       56.09      2.66 o
   6   4  10       25.56       22.09      3.07 o
   7   4  10        9.14        2.20      3.29 o
   8   4  10        7.74        6.27      5.79 o
   1   5  10      321.46      364.08      3.91 o
   2   5  10      274.65      266.40      3.57 o
   3   5  10        0.00        0.72      1.02 o
   4   5  10       29.12       15.01      1.21 o
   5   5  10      385.56      492.94     10.13 o
   6   5  10       58.71       46.65      4.82 o
   7   5  10       10.03       16.74      5.55 o
   8   5  10        0.36        6.27      6.75 o
   0   6  10        0.72        0.48      0.96 o
   1   6  10      401.67      410.79      4.09 o
   2   6  10       10.21        9.73      0.80 o
   3   6  10       21.38       12.68      2.17 o
   4   6  10        7.34        3.68      1.67 o
   5   6  10        6.00        8.27      4.34 o
   6   6  10       72.24       61.09      4.94 o
   7   6  10        0.37        3.88      5.55 o
   8   6  10        0.52        0.60      6.06 o
   1   7  10      138.08      117.46      2.05 o
   2   7  10      558.49      610.35      7.96 o
   3   7  10       68.18       69.21      5.30 o
   4   7  10        0.19        2.25      1.73 o
   5   7  10      320.64      443.06     10.11 o
   6   7  10        0.16        2.98      3.57 o
   7   7  10        7.38       10.61      3.57 o
   0   8  10      134.73      128.77      3.38 o
   1   8  10       34.23       26.66      1.93 o
   2   8  10       16.00       16.62      1.93 o
   3   8  10      341.85      412.89      7.01 o
   4   8  10       16.26       13.30      2.04 o
   5   8  10       10.19       10.64      3.38 o
   6   8  10       17.81       26.14      4.91 o
   7   8  10        4.63       15.39      5.56 o
   1   9  10      165.80      184.18      3.36 o
   2   9  10      510.51      678.42      9.38 o
   3   9  10      118.44      129.16      4.63 o
   4   9  10       10.47       12.37      2.66 o
   5   9  10        0.24        2.54      2.92 o
   6   9  10        1.04       -1.67      4.04 o
   7   9  10        8.41        9.76      4.17 o
   0  10  10       35.86       50.63      2.89 o
   1  10  10       36.43       35.41      2.20 o
   2  10  10        1.65        5.79      2.73 o
   3  10  10      105.55      146.64      5.08 o
   4  10  10       10.57        7.80      3.62 o
   5  10  10        0.76       -0.29      6.51 o
   6  10  10        4.40        5.16      3.91 o
   1  11  10       31.41       33.81      3.13 o
   2  11  10       66.80       70.27      4.25 o
   3  11  10        0.17        0.32      2.54 o
   4  11  10        0.57        1.84      2.88 o
   5  11  10       11.48        6.05      3.70 o
   6  11  10        0.11        5.30      4.59 o
   0  12  10        4.62        3.86      4.82 o
   1  12  10       59.24       66.76      4.87 o
   2  12  10       24.94       21.92      3.86 o
   3  12  10       19.36       17.10      3.82 o
   4  12  10        2.39        4.05      5.06 o
   5  12  10        2.38        0.66      4.25 o
   1  13  10        2.61        1.74      3.78 o
   2  13  10       21.57       24.86      4.17 o
   3  13  10        0.08       -4.05      5.06 o
   4  13  10        0.14        2.45      4.58 o
   0  14  10        5.77        9.64      6.75 o
   1  14  10        3.54       11.11      5.62 o
   2  14  10        1.36        6.22      5.08 o
   3  14  10        9.49        7.44      4.74 o
   1   1  11     1778.50     1687.65     15.23 o
   2   1  11      890.53     1066.07      8.36 o
   3   1  11       98.83      103.51      2.65 o
   4   1  11       22.42       22.44      1.51 o
   5   1  11      228.41      244.29      5.08 o
   6   1  11       58.38       49.67      3.70 o
   7   1  11       11.08        8.52      3.57 o
   8   1  11        3.89        9.48      4.59 o
   0   2  11       54.29       44.37      1.45 o
   1   2  11       77.67       70.44      1.45 o
   2   2  11       11.21       16.25      1.21 o
   3   2  11      471.29      391.73      4.05 o
   4   2  11       55.68       48.01      2.05 o
   5   2  11       28.91       23.59      4.34 o
   6   2  11      146.38      157.32      5.28 o
   7   2  11       98.57       90.26      5.79 o
   8   2  11        9.81        6.97      3.57 o
   1   3  11     1564.87     1672.40     13.47 o
   2   3  11     5183.65     5483.94     42.20 o
   3   3  11       82.10       67.53      1.36 o
   4   3  11      112.18      107.29      6.27 o
   5   3  11       38.90       40.34      2.73 o
   6   3  11       74.98       57.28      3.57 o
   7   3  11        0.95        3.95      3.36 o
   8   3  11        0.08        4.62      7.23 o
   0   4  11      480.20      520.63      7.72 o
   1   4  11       59.03       42.09      1.69 o
   2   4  11     7231.48     8085.46     68.44 o
   3   4  11      929.89     1007.32     10.58 o
   4   4  11        6.00        4.96      1.02 o
   5   4  11       18.12       20.84      3.38 o
   6   4  11        0.05        0.43      3.12 o
   7   4  11        0.22        0.28      2.77 o
   8   4  11        1.09        0.96      4.65 o
   1   5  11      957.10     1149.98     10.31 o
   2   5  11       95.16       81.82      1.85 o
   3   5  11       74.17       50.68      1.70 o
   4   5  11      182.47      162.91      3.47 o
   5   5  11        7.27        4.70      1.83 o
   6   5  11       61.12       46.61      3.57 o
   7   5  11        0.12       -2.12      3.38 o
   8   5  11        0.27       -2.53      4.74 o
   0   6  11        3.25        1.45      0.96 o
   1   6  11       16.13       16.19      1.02 o
   2   6  11      544.79      573.82      7.07 o
   3   6  11      433.79      498.64     16.16 o
   4   6  11       57.66       46.44      7.96 o
   5   6  11      252.91      284.90      9.16 o
   6   6  11       25.22       18.73      8.44 o
   7   6  11        3.59       -3.31      3.62 o
   8   6  11        3.66        5.03      5.33 o
   1   7  11        2.75        3.73      0.80 o
   2   7  11       28.19       27.30      1.51 o
   3   7  11      127.03      125.78      6.03 o
   4   7  11        0.56       -1.25      1.87 o
   5   7  11      158.89      169.06      8.92 o
   6   7  11        0.74       -0.08      3.28 o
   7   7  11        1.66        0.72      3.41 o
   0   8  11      418.58      469.84      8.68 o
   1   8  11       12.34        6.27      1.21 o
   2   8  11     1083.16     1314.97     22.20 o
   3   8  11        0.56        2.89      2.89 o
   4   8  11       10.12        5.98      2.41 o
   5   8  11        7.93        8.10      3.21 o
   6   8  11       45.40       41.52      4.25 o
   7   8  11        3.97        3.65      4.63 o
   1   9  11        3.06        4.14      1.93 o
   2   9  11      115.85      143.65      3.57 o
   3   9  11       89.49       96.70      3.78 o
   4   9  11        1.62       -0.62      2.77 o
   5   9  11       20.55       18.41      4.59 o
   6   9  11        0.02        2.23      4.53 o
   7   9  11        1.72       -0.09      3.57 o
   0  10  11        1.33        1.45      1.93 o
   1  10  11        9.84        8.66      2.17 o
   2  10  11      386.35      507.74     10.56 o
   3  10  11       22.05       21.89      3.21 o
   4  10  11        2.99        5.00      2.92 o
   5  10  11        0.25        4.08      3.70 o
   6  10  11        0.33        0.96      3.75 o
   1  11  11      144.71      185.12      5.96 o
   2  11  11       29.11       20.74      3.01 o
   3  11  11        0.13       -0.65      2.88 o
   4  11  11        1.25        0.64      5.79 o
   5  11  11        2.38        3.86      3.70 o
   0  12  11       79.61       83.43      6.27 o
   1  12  11        7.04       13.21      4.10 o
   2  12  11       30.82       23.39      3.36 o
   3  12  11        0.11       -1.23      5.55 o
   4  12  11        3.43        6.40      3.70 o
   5  12  11        4.05        1.46      4.73 o
   1  13  11       64.07       90.72      5.53 o
   2  13  11        1.63       -3.91      3.91 o
   3  13  11        0.27       -0.23      5.30 o
   4  13  11        7.63       11.57      4.09 o
   0  14  11       21.41       38.10      8.20 o
   1  14  11        0.65       -2.18      5.62 o
   2  14  11        9.76       11.87      4.74 o
   0   0  12      471.22      553.99     15.92 o
   1   0  12       30.30       27.97      1.45 o
   2   0  12       56.38       35.69      1.45 o
   3   0  12      268.07      228.15      4.34 o
   4   0  12      422.51      438.99      8.68 o
   5   0  12      221.60      244.53      7.23 o
   6   0  12       21.57       19.77      5.30 o
   7   0  12      134.75      156.25     13.50 o
   8   0  12       97.33      110.91      8.20 o
   1   1  12        7.98       10.86      0.68 o
   2   1  12     1224.33     1214.98      9.20 o
   3   1  12       69.23       76.92      1.71 o
   4   1  12        3.85        2.41      1.16 o
   5   1  12       78.41       63.45      2.89 o
   6   1  12        0.73       -1.93      5.30 o
   7   1  12       20.86       26.93      4.28 o
   8   1  12        5.15       11.09      5.79 o
   0   2  12      296.01      305.85      4.82 o
   1   2  12     2091.35     2186.75     19.11 o
   2   2  12     4941.33     4927.61     37.01 o
   3   2  12       88.76       85.15      6.03 o
   4   2  12      121.58      106.34      8.92 o
   5   2  12        5.62        3.25      0.91 o
   6   2  12       12.85       10.53      3.38 o
   7   2  12        0.67        2.89      3.01 o
   8   2  12       15.05        5.84      9.40 o
   1   3  12     1605.83     1612.22     12.97 o
   3   3  12       49.12       65.23      2.89 o
   4   3  12      210.66      221.05      4.82 o
   5   3  12        3.13       10.90      2.39 o
   6   3  12        7.33        2.20      3.01 o
   7   3  12        1.54        5.04      3.70 o
   8   3  12        0.60        0.57      3.92 o
   0   4  12     3087.89     3378.03     42.11 o
   1   4  12       70.49       50.45      1.69 o
   2   4  12     2178.94     2403.26     29.97 o
   3   4  12     1059.76     1095.46     10.75 o
   4   4  12      217.94      223.68      8.92 o
   5   4  12       57.78       59.21      3.62 o
   6   4  12        1.47        0.32      2.59 o
   7   4  12        3.06        4.36      3.29 o
   8   4  12        4.06        7.74      5.53 o
   1   5  12      212.53      217.79      3.07 o
   2   5  12      170.39      193.01      8.68 o
   3   5  12        0.63        0.00      1.45 o
   4   5  12       55.14       44.62      5.55 o
   5   5  12      301.67      365.32     10.61 o
   6   5  12       10.38        9.00      2.89 o
   7   5  12        6.91       10.85      3.07 o
   8   5  12        3.97        8.00      5.08 o
   0   6  12       53.72       51.60      1.93 o
   1   6  12      169.23      166.69      2.89 o
   2   6  12      139.02      154.56      2.88 o
   3   6  12       67.50       59.81      2.05 o
   4   6  12       35.19       23.18      3.38 o
   5   6  12       20.91       16.82      2.78 o
   6   6  12        2.81        1.14      3.19 o
   7   6  12        0.95        2.89      3.41 o
   8   6  12        1.18        8.35      5.78 o
   1   7  12        6.53        5.07      1.02 o
   2   7  12      333.22      328.43      5.79 o
   3   7  12      150.02      157.11      3.86 o
   4   7  12        4.45        6.35     10.37 o
   5   7  12        7.41       10.69      3.21 o
   6   7  12        0.61        2.89      3.86 o
   7   7  12        1.75        3.13      3.41 o
   0   8  12      111.81      108.03      3.38 o
   1   8  12       22.16       16.76      1.16 o
   2   8  12      193.34      219.55      5.55 o
   3   8  12       18.40       18.78      1.79 o
   4   8  12        1.00        1.55      2.17 o
   5   8  12        3.59        4.55      3.47 o
   6   8  12        4.11       -0.30      4.09 o
   7   8  12        0.01        1.60      7.96 o
   1   9  12      265.74      303.01      5.21 o
   2   9  12       14.06       13.57      1.73 o
   3   9  12       50.83       43.46      4.10 o
   4   9  12       17.59       12.84      2.89 o
   5   9  12        2.73        5.30      4.34 o
   6   9  12        9.61        7.14      4.59 o
   7   9  12        0.33       -0.21      5.30 o
   0  10  12       45.35       46.78      3.38 o
   1  10  12      190.27      202.06      5.55 o
   2  10  12        0.02        3.28      2.41 o
   3  10  12      112.71      131.40      5.44 o
   4  10  12        0.14       -1.34      3.38 o
   5  10  12        1.00        4.00      3.47 o
   6  10  12        2.63       10.10      5.46 o
   1  11  12      146.33      180.58      6.03 o
   2  11  12       38.80       40.71      3.75 o
   3  11  12       13.25        8.56      3.36 o
   4  11  12        0.23        2.25      3.57 o
   5  11  12        0.89        4.54      7.23 o
   0  12  12        0.19       -4.34      6.75 o
   1  12  12       75.25       84.57      5.11 o
   2  12  12       13.36       15.18      3.57 o
   3  12  12        4.47        0.48      3.70 o
   4  12  12        1.25        2.47      3.91 o
   5  12  12        1.21        1.75      4.05 o
   1  13  12        2.07        3.11      4.52 o
   2  13  12        3.18        0.44      3.65 o
   3  13  12       14.20       11.03      3.57 o
   4  13  12        0.21       -2.34      4.37 o
   0  14  12        5.95        1.45      7.23 o
   1  14  12        0.17       -3.87      5.21 o
   2  14  12       18.15       30.78      6.75 o
   1   1  13      508.72      515.93      5.28 o
   2   1  13      931.51      837.33     91.48 o
   3   1  13       77.55      105.38      3.86 o
   4   1  13        7.61        6.31      1.36 o
   5   1  13      169.26      168.82      4.09 o
   6   1  13        4.82        4.00      2.88 o
   7   1  13       13.30       14.27      4.58 o
   8   1  13        3.02        7.43      3.92 o
   0   2  13     4048.94     4131.16     52.37 o
   1   2  13      285.02      280.52      3.41 o
   2   2  13      548.16      605.01      7.24 o
   3   2  13        3.60        3.30      1.21 o
   4   2  13      225.46      233.76      5.55 o
   5   2  13        0.00        0.83      1.45 o
   6   2  13       16.68       13.62      2.54 o
   7   2  13        5.60        4.58      4.10 o
   8   2  13       31.03       36.17      7.96 o
   1   3  13        4.19        4.23      0.72 o
   2   3  13     3437.51     3742.24     29.77 o
   3   3  13      114.38      105.86      2.05 o
   4   3  13        1.50        2.03      0.46 o
   5   3  13       16.40       17.04      2.11 o
   6   3  13      134.22      139.53      5.77 o
   7   3  13        0.72        1.32      3.86 o
   8   3  13        0.17        1.69      4.22 o
   0   4  13     1151.01     1025.11     14.00 o
   1   4  13      159.96      168.84      2.54 o
   2   4  13      287.61      293.32      4.05 o
   3   4  13        6.15        7.86      1.69 o
   4   4  13        1.62        2.53      1.24 o
   5   4  13        1.87        2.47      2.19 o
   6   4  13       86.77       84.04     10.61 o
   7   4  13       10.53        6.54      3.40 o
   8   4  13        0.94        6.52      5.79 o
   1   5  13      282.06      329.19      4.25 o
   2   5  13      270.21      304.16      5.79 o
   3   5  13       52.42       51.71      2.41 o
   4   5  13       21.47       18.79      1.69 o
   5   5  13      307.08      380.07      8.54 o
   6   5  13        2.40        5.28      2.77 o
   7   5  13       11.28       12.68      3.91 o
   8   5  13        1.53       15.97      7.47 o
   0   6  13       63.37       57.39      1.45 o
   1   6  13      623.95      712.65      9.41 o
   2   6  13       77.38       70.38      1.85 o
   3   6  13       34.99       36.45      1.85 o
   4   6  13      288.79      307.52      9.41 o
   5   6  13       26.12       18.55      2.23 o
   6   6  13        2.45        5.57      3.60 o
   7   6  13        9.48        4.96      4.34 o
   8   6  13        0.34       -7.47      7.47 o
   1   7  13        0.42        1.45      0.80 o
   2   7  13       48.33       49.28      1.85 o
   3   7  13       31.79       22.21      1.93 o
   4   7  13       18.87       15.34      4.10 o
   5   7  13       23.50       20.14      3.72 o
   6   7  13        0.35        0.36      2.97 o
   7   7  13        0.43        0.00      3.75 o
   0   8  13      260.76      241.64      5.79 o
   1   8  13        3.57        3.91      1.02 o
   2   8  13       54.07       32.02      3.38 o
   3   8  13       33.74       34.83      3.38 o
   4   8  13        0.45       -2.38      2.65 o
   5   8  13        1.94       -0.05      5.55 o
   6   8  13        1.70       -1.06      4.01 o
   7   8  13       12.43       10.32      5.30 o
   1   9  13       19.09       18.14      2.89 o
   2   9  13      172.09      201.89      8.68 o
   3   9  13        4.76        1.65      2.31 o
   4   9  13       10.47        4.43      5.06 o
   5   9  13        8.25       -1.93      4.42 o
   6   9  13        0.19        0.78      3.72 o
   0  10  13        3.36        7.23      2.41 o
   1  10  13       17.54       12.89      2.05 o
   2  10  13      617.54      845.67     12.57 o
   3  10  13        0.04       -0.24      2.73 o
   4  10  13        3.07        2.24      5.06 o
   5  10  13        0.07        2.56      3.36 o
   6  10  13        5.80        8.41      5.17 o
   1  11  13        8.64        6.91      3.01 o
   2  11  13        2.42        1.69      3.07 o
   3  11  13        2.44        3.62      3.75 o
   4  11  13        0.33       -4.10      4.10 o
   5  11  13        7.07        4.34      4.09 o
   0  12  13        1.69       -6.27      6.27 o
   1  12  13        9.52       15.68      3.41 o
   2  12  13        6.65        0.24      3.36 o
   3  12  13        2.15        4.47      3.23 o
   4  12  13        0.38       -0.96      9.64 o
   1  13  13        0.37        1.89      4.74 o
   2  13  13        3.16        0.33      4.25 o
   3  13  13        0.02        0.48      3.75 o
   0  14  13        1.46       16.40      8.68 o
   1  14  13        4.12        7.54      6.86 o
   2  14  13        0.34        1.69      4.77 o
   0   0  14       13.51       16.40      2.89 o
   1   0  14     1558.90     1557.82     21.26 o
   2   0  14      298.78      384.46      6.27 o
   3   0  14      226.95      296.15      6.27 o
   4   0  14        0.40        0.48      1.93 o
   5   0  14      608.64      651.30     14.47 o
   6   0  14      194.87      186.16      8.20 o
   7   0  14       13.00       13.02      4.34 o
   8   0  14       24.02       12.06      6.27 o
   1   1  14      558.90      480.75      5.09 o
   2   1  14     1198.80     1342.68     11.94 o
   3   1  14      369.64      460.57      7.96 o
   4   1  14      478.34      524.38      7.00 o
   5   1  14      211.47      208.41     11.57 o
   6   1  14        3.09        1.69      2.39 o
   7   1  14       13.98        8.92      3.41 o
   8   1  14       27.71       32.09     10.37 o
   0   2  14     1248.32     1285.22     17.39 o
   1   2  14        1.75        0.96      1.45 o
   2   2  14       82.90       90.18      1.71 o
   3   2  14      267.81      265.77      3.23 o
   4   2  14        4.31        3.29      2.65 o
   5   2  14      336.07      363.66     13.51 o
   6   2  14       72.63       79.23      4.74 o
   7   2  14       28.13       22.64      5.06 o
   8   2  14        0.03        1.43      4.35 o
   1   3  14       63.01       60.12      2.17 o
   2   3  14        1.56        2.69      0.72 o
   3   3  14        0.01       -0.72      1.02 o
   4   3  14        4.92        3.58      1.16 o
   5   3  14       85.55       89.40      3.21 o
   6   3  14       43.69       46.88      6.51 o
   7   3  14        0.01        6.27      5.30 o
   8   3  14       24.97       29.42     17.12 o
   0   4  14       21.00       21.22      1.45 o
   1   4  14       39.51       41.56      1.93 o
   2   4  14     2641.11     2970.64     28.35 o
   3   4  14      237.53      257.60      3.91 o
   4   4  14       49.89       40.63      6.03 o
   5   4  14       35.55       23.56      2.25 o
   6   4  14      122.08      154.01      5.89 o
   7   4  14        4.61       -0.96      3.62 o
   8   4  14       10.24        9.44      4.73 o
   1   5  14      114.81      138.97      2.54 o
   2   5  14      192.91      183.87      3.35 o
   3   5  14      194.64      212.17      3.62 o
   4   5  14      175.31      180.88      4.10 o
   5   5  14      231.68      268.87     11.82 o
   6   5  14       13.26       19.87      2.89 o
   7   5  14        4.44        3.72      3.47 o
   8   5  14        0.05        3.54     10.13 o
   0   6  14       25.94       23.15      2.41 o
   1   6  14       36.34       27.41      3.86 o
   2   6  14       32.85       28.64      1.51 o
   3   6  14       11.40        9.89      2.17 o
   4   6  14       19.88       18.05      1.83 o
   5   6  14       32.61       23.77      2.66 o
   6   6  14       33.48       27.33      3.57 o
   7   6  14        2.27        5.51      3.47 o
   1   7  14      499.72      552.12      7.62 o
   2   7  14      539.71      617.45      9.41 o
   3   7  14       12.29       10.72      1.93 o
   4   7  14        3.80        3.30      1.76 o
   5   7  14        1.12        0.06      2.88 o
   6   7  14       10.18       10.65      3.70 o
   7   7  14        7.71        8.68      4.82 o
   0   8  14      197.70      241.14      5.79 o
   1   8  14        1.17        1.93      1.45 o
   2   8  14       47.07       37.21      2.89 o
   3   8  14       95.97      108.14      3.57 o
   4   8  14       10.24        9.45      3.62 o
   5   8  14        2.27       -1.93      3.65 o
   6   8  14        3.87       -2.29      3.92 o
   7   8  14        0.00        1.48      5.21 o
   1   9  14        4.02        1.75      1.67 o
   2   9  14        0.18        3.13      1.96 o
   3   9  14        1.95        0.18      3.62 o
   4   9  14        0.52       -2.31      2.31 o
   5   9  14        0.62        5.17      4.10 o
   6   9  14       23.66       18.69      4.25 o
   0  10  14        0.05        6.27      2.89 o
   1  10  14        0.03       -0.85      4.82 o
   2  10  14       51.43       71.42      4.05 o
   3  10  14       21.01       30.99     13.50 o
   4  10  14       12.81       13.52      3.36 o
   5  10  14       14.49       16.77      3.72 o
   6  10  14        2.46        0.56      3.92 o
   1  11  14       33.97       30.93      3.41 o
   2  11  14       10.93        5.28      3.57 o
   3  11  14        6.49        2.62      3.47 o
   4  11  14        1.36        2.41      3.41 o
   5  11  14        0.65       -0.64      4.59 o
   0  12  14       26.70       25.56      6.75 o
   1  12  14        7.52        5.76      4.10 o
   2  12  14        0.41       -3.12      4.34 o
   3  12  14        2.46        1.04      4.09 o
   4  12  14        3.31       10.36      4.94 o
   1  13  14        1.77        6.27      5.30 o
   2  13  14        4.12        2.65      6.03 o
   3  13  14        0.02       -0.72      5.11 o
   0  14  14        0.24       -1.45      7.72 o
   1  14  14        0.96        3.86      6.82 o
   2  14  14        0.41        2.89      5.77 o
   1   1  15       50.45       61.56      2.17 o
   2   1  15        0.12       -0.80      0.80 o
   3   1  15      278.77      339.98      4.74 o
   4   1  15       39.04       35.52      1.85 o
   5   1  15     1322.95     1563.90     22.86 o
   6   1  15        0.93        2.70      4.34 o
   7   1  15       22.73       18.91      4.01 o
   8   1  15        8.44        8.89      4.63 o
   0   2  15      343.36      357.47      6.27 o
   1   2  15     2747.81     2885.21     28.38 o
   2   2  15      838.66      857.07     11.34 o
   3   2  15       87.64       96.54      1.61 o
   4   2  15       28.59       23.25      5.30 o
   5   2  15       17.77       23.51      2.73 o
   6   2  15        1.72        7.45      3.36 o
   7   2  15        6.35        7.69      3.36 o
   8   2  15        5.48       16.13      4.52 o
   1   3  15        9.64        6.43      1.93 o
   2   3  15     3680.97     3957.90     40.16 o
   3   3  15      485.85      535.40      6.65 o
   4   3  15      125.57      119.32      6.75 o
   5   3  15      190.80      215.88      4.87 o
   6   3  15      405.02      546.71     11.12 o
   7   3  15       14.33       10.03      3.12 o
   8   3  15        0.34        1.06      4.10 o
   0   4  15     1179.36     1269.81     19.31 o
   1   4  15      447.53      458.94      6.24 o
   2   4  15      723.15      791.77      9.38 o
   3   4  15       13.88       12.08      2.41 o
   4   4  15        1.01        1.45      0.86 o
   5   4  15        6.40        3.67      1.76 o
   6   4  15       81.34       92.07      4.39 o
   7   4  15       12.89       18.20      3.86 o
   8   4  15        0.04        0.84      4.59 o
   1   5  15       25.07       21.68      1.16 o
   2   5  15       36.62       30.86      1.67 o
   3   5  15       40.60       44.00      1.85 o
   4   5  15        0.33        0.68      2.17 o
   5   5  15       62.73       41.93      3.09 o
   6   5  15       63.03       48.87      6.75 o
   7   5  15        4.71        3.00      4.58 o
   8   5  15        7.28        8.20      5.11 o
   0   6  15       30.15       32.79      2.89 o
   1   6  15      474.51      496.27      6.80 o
   2   6  15       37.35       31.64      1.51 o
   3   6  15        1.03        2.52      1.51 o
   4   6  15      290.79      360.67     17.12 o
   5   6  15        7.84       13.32      4.34 o
   6   6  15       96.82      106.53      7.23 o
   7   6  15        0.73        0.44      4.58 o
   1   7  15       35.23       29.42      1.69 o
   2   7  15      103.12      107.02      4.58 o
   3   7  15       53.57       50.63      2.89 o
   4   7  15       58.94       61.54      5.30 o
   5   7  15      359.23      435.86      9.53 o
   6   7  15       25.77       26.14      4.09 o
   7   7  15       16.92       12.42      4.94 o
   0   8  15       99.73       98.38      2.89 o
   1   8  15       63.38       54.06      2.41 o
   2   8  15       13.60       11.39      2.04 o
   3   8  15        2.97        4.12      4.34 o
   4   8  15       16.66       10.62      2.04 o
   5   8  15        4.27        3.64      4.10 o
   6   8  15       12.10        2.89      7.23 o
   7   8  15        1.91       -4.09      4.09 o
   1   9  15       34.25       30.06      2.88 o
   2   9  15       12.98        7.08      2.89 o
   3   9  15        2.82        2.45      2.04 o
   4   9  15        5.47        4.92      2.54 o
   5   9  15        0.02       -4.10      4.10 o
   6   9  15        2.13        1.91      4.58 o
   0  10  15      166.96      202.07      7.23 o
   1  10  15        1.99       -1.78      3.13 o
   2  10  15      151.17      175.90      5.80 o
   3  10  15        0.81       -3.01      3.01 o
   4  10  15        7.61        5.06      3.41 o
   5  10  15        1.42        1.38      3.47 o
   6  10  15       25.19       22.86      4.87 o
   1  11  15        0.47        3.28      3.21 o
   2  11  15       36.40       38.51      4.05 o
   3  11  15        5.20        5.37      3.47 o
   4  11  15        1.87        0.00      3.75 o
   5  11  15        0.41       -4.39      4.39 o
   0  12  15        3.76       -2.89      5.79 o
   1  12  15       37.07       41.01      9.64 o
   2  12  15        1.26        1.81      4.96 o
   3  12  15        0.16        3.17      5.79 o
   4  12  15        0.53       -1.72      5.79 o
   1  13  15        5.71        9.61      4.94 o
   2  13  15        8.78       16.69      4.34 o
   3  13  15        0.04        0.48      4.52 o
   0  14  15       19.82       29.42      9.64 o
   1  14  15        1.82       -0.48      6.59 o
   0   0  16        1.22        3.38      2.41 o
   1   0  16      387.63      382.08      9.17 o
   2   0  16     1074.15     1206.91     23.17 o
   3   0  16      808.75      948.76     14.96 o
   4   0  16       95.11       84.88      3.86 o
   5   0  16      912.71     1133.97     25.57 o
   6   0  16       93.20       95.00      5.30 o
   7   0  16        7.71       13.02      5.30 o
   8   0  16        4.11        6.75      5.79 o
   1   1  16        7.00       10.46      5.55 o
   2   1  16      170.80      161.68      3.13 o
   3   1  16        0.18        1.35      0.80 o
   4   1  16       14.63        7.07      1.36 o
   5   1  16      171.66      215.35      5.08 o
   6   1  16       57.82       52.58      3.41 o
   7   1  16       36.29       42.60      3.91 o
   8   1  16        7.06        8.85      3.91 o
   0   2  16       12.29       16.88      1.45 o
   1   2  16        9.56        6.42      0.80 o
   2   2  16     1964.37     2164.16     26.82 o
   3   2  16        2.24        3.09      0.80 o
   4   2  16        5.51        8.18      2.89 o
   5   2  16       98.88      104.03      4.25 o
   6   2  16       24.79       15.64      2.89 o
   7   2  16        8.00        1.90      3.23 o
   8   2  16        0.45       -1.89      6.27 o
   1   3  16     1007.34     1144.13     14.36 o
   2   3  16       11.66        7.06      0.86 o
   3   3  16       82.46       88.57      3.62 o
   4   3  16       11.52       16.59      1.60 o
   5   3  16       23.76       23.04      2.54 o
   6   3  16        7.73        4.21      3.38 o
   7   3  16        0.50        1.45      3.01 o
   8   3  16        2.50       -3.26      4.82 o
   0   4  16      106.15      112.37      3.86 o
   1   4  16       25.79       29.18      1.36 o
   2   4  16      110.57      100.62      3.86 o
   3   4  16       35.82       32.56      5.55 o
   4   4  16        0.05        1.10      1.16 o
   5   4  16       18.97        7.94      2.65 o
   6   4  16        4.84        6.81      2.65 o
   7   4  16        3.29        0.41      3.47 o
   8   4  16        4.62        7.72      4.43 o
   1   5  16      143.22      139.67      3.23 o
   2   5  16      285.24      298.56      5.62 o
   3   5  16        3.94        2.41      1.16 o
   4   5  16        6.84        4.82      1.60 o
   5   5  16       10.84       12.71      2.16 o
   6   5  16       72.35       76.68      3.92 o
   7   5  16        0.18       -3.94      4.05 o
   0   6  16       15.77       16.40      1.93 o
   1   6  16      228.09      202.51      3.57 o
   2   6  16       15.70        9.19      1.36 o
   3   6  16        9.76       10.37      2.05 o
   4   6  16       77.20       84.45      4.10 o
   5   6  16       64.04       50.80      3.62 o
   6   6  16       44.06       36.19      3.57 o
   7   6  16        0.14        1.97      4.28 o
   1   7  16      917.25     1122.69     15.42 o
   2   7  16       33.16       27.69      3.86 o
   3   7  16       90.57       97.37      4.82 o
   4   7  16       93.49       85.59      4.10 o
   5   7  16        0.44        0.30      2.66 o
   6   7  16        1.85        5.87      4.82 o
   7   7  16        1.54        4.54      6.27 o
   0   8  16      127.46      146.61      5.79 o
   1   8  16       17.22       14.06      4.10 o
   2   8  16      424.43      515.18     17.85 o
   3   8  16       29.94       25.46      2.41 o
   4   8  16        7.43        6.64      2.23 o
   5   8  16        1.39       -3.28      5.30 o
   6   8  16        0.22        3.70      9.64 o
   1   9  16      117.08      136.42      4.94 o
   2   9  16       10.49        8.74      2.54 o
   3   9  16       10.88       10.24      2.88 o
   4   9  16        0.12        3.13      4.09 o
   5   9  16        2.96        1.64      4.17 o
   6   9  16        0.03        6.42      9.64 o
   0  10  16      109.51      120.08      6.75 o
   1  10  16       18.33       15.10      3.36 o
   2  10  16        0.57        3.13      2.73 o
   3  10  16        5.30        1.93      3.35 o
   4  10  16       13.55       13.06      3.82 o
   5  10  16        9.33        2.55      4.17 o
   1  11  16        4.41       -0.20      3.23 o
   2  11  16        1.25        6.46      4.34 o
   3  11  16        7.76        8.53      3.65 o
   4  11  16        7.02        7.82      4.59 o
   5  11  16        1.10        0.50      5.55 o
   0  12  16       25.51        8.68      6.27 o
   1  12  16        2.06        2.89      3.75 o
   2  12  16        9.01        2.97      6.27 o
   3  12  16        0.03        0.90      3.57 o
   4  12  16        0.08        1.02      5.77 o
   1  13  16       48.56       59.78      6.30 o
   2  13  16        4.12        3.68      5.42 o
   3  13  16        1.20        0.11      6.02 o
   0  14  16       21.76        4.34      8.68 o
   1   1  17      165.33      178.86      5.55 o
   2   1  17      350.25      385.22      9.89 o
   3   1  17      275.55      285.25      5.18 o
   4   1  17      105.14      107.73      7.47 o
   5   1  17      535.18      596.87     10.17 o
   6   1  17       28.19       23.65      3.36 o
   7   1  17        1.33        2.98      2.88 o
   8   1  17       18.39       22.09      4.39 o
   0   2  17      349.20      331.40      6.27 o
   1   2  17       34.10       30.00      1.51 o
   2   2  17     1511.81     1584.76     17.98 o
   3   2  17      114.78      117.74      3.86 o
   4   2  17      304.16      332.71      5.06 o
   5   2  17       14.16       16.19      2.88 o
   6   2  17       10.45        9.06      3.23 o
   7   2  17        0.61        1.68      4.34 o
   8   2  17        1.66        6.85      4.01 o
   1   3  17      151.61      158.91      6.03 o
   2   3  17      115.71      113.06      2.48 o
   3   3  17        5.96        7.54      1.02 o
   4   3  17        7.56        9.47      2.89 o
   5   3  17        0.40        1.85      2.20 o
   6   3  17       86.35       80.04      9.16 o
   7   3  17        0.42        0.94      3.36 o
   8   3  17        1.95       -0.07      4.59 o
   0   4  17       51.53       51.12      2.89 o
   1   4  17      365.48      411.93      5.96 o
   2   4  17      171.31      172.58      3.65 o
   3   4  17        1.96        1.52      1.16 o
   4   4  17        0.46        3.76      1.93 o
   5   4  17        3.36        5.02      2.41 o
   6   4  17       31.30       40.80      3.47 o
   7   4  17        5.94        6.27      3.23 o
   8   4  17        1.32       -0.48      8.68 o
   1   5  17       91.55       77.26      5.30 o
   2   5  17       20.06       24.94      1.85 o
   3   5  17       36.29       24.89      3.62 o
   4   5  17      242.71      290.53      6.75 o
   5   5  17      220.87      231.81     16.88 o
   6   5  17       39.61       29.97      4.58 o
   7   5  17        0.09       -4.74      4.74 o
   0   6  17      155.04      139.38      5.31 o
   1   6  17      728.60      815.42     12.02 o
   2   6  17        2.59        3.32      1.51 o
   3   6  17       10.82        9.64      2.05 o
   4   6  17       31.12       35.82      2.48 o
   5   6  17        0.35        1.93      2.16 o
   6   6  17        3.37        4.68      4.05 o
   7   6  17        0.26        5.51      7.72 o
   1   7  17        5.66        9.67      5.55 o
   2   7  17      279.69      355.32      9.41 o
   3   7  17       87.94      105.62      3.92 o
   4   7  17        6.60       10.08      2.65 o
   5   7  17        6.09        7.91      3.36 o
   6   7  17       10.77       10.47      4.25 o
   7   7  17        8.90        6.98     10.37 o
   0   8  17      138.31      163.49      6.75 o
   1   8  17      410.40      466.00      9.89 o
   2   8  17      106.43      130.27      4.58 o
   3   8  17        0.21        1.53      3.38 o
   4   8  17       11.89       16.62      3.65 o
   5   8  17        6.29        5.62      3.96 o
   6   8  17        6.42        7.96      5.55 o
   1   9  17       48.69       47.15      3.57 o
   2   9  17        0.62        0.74      2.54 o
   3   9  17        8.67        6.59      2.54 o
   4   9  17        1.00       -1.88      9.16 o
   5   9  17        0.58        1.35      5.79 o
   6   9  17        0.51        4.10      4.77 o
   0  10  17       64.84       84.87      5.79 o
   1  10  17       23.00       16.07      3.12 o
   2  10  17        7.43        8.44      3.07 o
   3  10  17        0.63        2.22      3.21 o
   4  10  17        7.27        6.27      3.47 o
   5  10  17        0.07        1.95      5.55 o
   1  11  17        6.24        9.79      3.38 o
   2  11  17        1.94        6.75      3.21 o
   3  11  17        2.71       -2.10      4.34 o
   4  11  17        9.72       11.35      4.39 o
   5  11  17        0.88        4.57      7.47 o
   0  12  17       39.11       34.72      7.72 o
   1  12  17       65.73       96.28      5.77 o
   2  12  17        0.15       -3.75      3.75 o
   3  12  17        3.33        8.04      4.25 o
   4  12  17        0.09       -4.39      4.39 o
   1  13  17        0.04        9.39      6.27 o
   2  13  17        8.44       -0.55      4.73 o
   0   0  18      158.21      121.54      9.65 o
   1   0  18     1458.86     1505.34     33.81 o
   2   0  18      126.51      148.54      4.34 o
   3   0  18      199.19      200.15      5.79 o
   4   0  18        0.35        0.48      2.41 o
   5   0  18      568.07      691.77     15.44 o
   6   0  18      142.16      130.69      6.27 o
   7   0  18       46.01       43.40      6.27 o
   8   0  18        8.35        2.41      5.79 o
   1   1  18      554.96      569.72      7.88 o
   2   1  18      308.94      312.72      5.68 o
   3   1  18       87.81       80.21      2.89 o
   4   1  18        2.83        2.41      1.36 o
   5   1  18       15.21        9.13      2.20 o
   6   1  18       16.49       19.49      3.38 o
   7   1  18        1.23        1.10      3.57 o
   8   1  18        1.82        6.19      4.25 o
   0   2  18       97.00       86.81      2.89 o
   1   2  18       83.13       99.34      2.39 o
   2   2  18        2.36        1.15      1.24 o
   3   2  18       56.97       57.08      1.76 o
   4   2  18       75.99       84.59      5.55 o
   5   2  18        0.00       -0.90      2.11 o
   6   2  18        3.19        0.18      3.38 o
   7   2  18        0.23        0.96      3.07 o
   8   2  18        1.21        5.34      4.05 o
   1   3  18      338.11      372.68      6.75 o
   2   3  18       57.51       59.97      2.41 o
   3   3  18        7.14        6.22      1.21 o
   4   3  18       32.70       33.71      2.41 o
   5   3  18        1.42        1.10      2.89 o
   6   3  18        6.87        8.48      3.38 o
   7   3  18        3.74        7.18      3.23 o
   8   3  18        6.02        5.24      4.87 o
   0   4  18       48.69       38.58      2.89 o
   1   4  18       48.30       49.27      3.86 o
   2   4  18        9.12        5.03      1.21 o
   3   4  18        3.11        3.38      1.36 o
   4   4  18        0.81       -1.29      1.81 o
   5   4  18       49.68       45.12      3.40 o
   6   4  18        0.86        1.78      3.38 o
   7   4  18       13.89       12.95      4.28 o
   1   5  18      152.35      152.18      9.40 o
   2   5  18       74.79       86.83      5.79 o
   3   5  18      367.80      399.63      6.25 o
   4   5  18        5.09        4.75      4.58 o
   5   5  18      127.90      179.88      6.27 o
   6   5  18       14.82       12.21      3.12 o
   7   5  18       17.47       21.16      5.77 o
   0   6  18      193.33      212.69      6.75 o
   1   6  18       35.75       31.49      2.31 o
   2   6  18        1.15        1.45      1.45 o
   3   6  18      215.79      254.61      6.75 o
   4   6  18        4.08        5.68      4.58 o
   5   6  18       33.53       27.04      4.16 o
   6   6  18       19.06       15.05      4.05 o
   7   6  18        0.58        1.11      4.27 o
   1   7  18      532.56      650.87     12.30 o
   2   7  18       28.02       22.78      2.41 o
   3   7  18      101.06       96.42      7.72 o
   4   7  18        0.45        3.56      3.62 o
   5   7  18        9.55        6.41      3.36 o
   6   7  18        2.26       -0.12      4.74 o
   7   7  18        0.06       10.89      4.96 o
   0   8  18       18.93       27.00      4.34 o
   1   8  18      122.89      147.17      5.12 o
   2   8  18       81.11       91.36      3.82 o
   3   8  18       43.52       42.76      5.55 o
   4   8  18        0.07       -3.36      3.36 o
   5   8  18        0.48       -3.34      4.98 o
   6   8  18        3.18        3.01      5.08 o
   1   9  18        3.14        3.09      2.41 o
   2   9  18        0.00        1.35      2.54 o
   3   9  18       16.15       10.85      3.07 o
   4   9  18        6.69        0.00      3.82 o
   5   9  18        4.10       -3.92      3.92 o
   6   9  18        0.26        1.02      4.96 o
   0  10  18        7.10        4.34      3.38 o
   1  10  18       40.55       49.98      7.23 o
   2  10  18       42.41       44.06      3.91 o
   3  10  18        7.15       10.06      3.57 o
   4  10  18        7.39        4.06      3.47 o
   5  10  18        4.28        2.94      4.70 o
   1  11  18       13.78       10.37      3.75 o
   2  11  18        0.57        5.72      3.47 o
   3  11  18        2.00        4.73      3.70 o
   4  11  18        0.38        5.70      4.74 o
   0  12  18       53.81       85.84      9.16 o
   1  12  18        1.61        4.94      4.25 o
   2  12  18        2.26        7.86      5.08 o
   3  12  18        4.88       12.80      8.44 o
   1  13  18       47.99       39.93      6.14 o
   2  13  18        0.60       -5.17      5.17 o
   1   1  19     1582.07     1775.01     20.83 o
   2   1  19        6.88        7.62      1.24 o
   3   1  19       51.08       50.41      2.41 o
   4   1  19        1.70        1.79      1.16 o
   5   1  19        0.08        0.24      1.96 o
   6   1  19        1.79        3.32      2.88 o
   7   1  19        6.90        5.79      5.79 o
   8   1  19        0.07       -2.37      4.05 o
   0   2  19      205.72      211.25      5.79 o
   1   2  19       44.04       39.83      1.85 o
   2   2  19        7.50        7.07      1.16 o
   3   2  19      111.70      102.16      5.06 o
   4   2  19       19.03       16.65      1.76 o
   5   2  19       99.78      105.39     10.13 o
   6   2  19        2.76        4.82      2.73 o
   7   2  19       11.62        7.10      3.57 o
   8   2  19        0.00        1.48      4.74 o
   1   3  19      125.33      129.36      3.86 o
   2   3  19       16.64       16.82      1.29 o
   3   3  19      215.15      223.26      3.84 o
   4   3  19      316.37      362.68      8.44 o
   5   3  19       15.69       17.49      6.27 o
   6   3  19        2.77       -0.74      2.77 o
   7   3  19       58.58       63.36      4.94 o
   0   4  19      282.31      304.35      7.24 o
   1   4  19       94.73       87.64      3.13 o
   2   4  19       35.63       37.49      3.13 o
   3   4  19     1204.00     1348.38     16.46 o
   4   4  19        1.91        3.64      1.76 o
   5   4  19        0.89       -0.62      2.41 o
   6   4  19        1.69        2.16      8.44 o
   7   4  19        1.79        3.94      4.74 o
   1   5  19        0.20        1.61      1.51 o
   2   5  19       93.78       82.04      7.96 o
   3   5  19      962.49     1219.55     17.11 o
   4   5  19       25.52       20.70      2.16 o
   5   5  19        0.05        3.12      2.54 o
   6   5  19       21.79       17.79      3.23 o
   7   5  19       25.73       28.45      5.42 o
   0   6  19      516.84      625.21     14.47 o
   1   6  19      249.36      272.18      5.96 o
   2   6  19       36.30       35.64      2.48 o
   3   6  19      504.46      630.32     13.51 o
   4   6  19       22.50       21.50      4.34 o
   5   6  19       18.02        9.78      4.17 o
   6   6  19        2.58        4.86      3.82 o
   7   6  19        6.60       17.87      6.14 o
   1   7  19       66.96       72.23      5.79 o
   2   7  19        0.25       -0.24      2.05 o
   3   7  19      106.86      114.69      5.79 o
   4   7  19       61.82       55.53      3.78 o
   5   7  19        3.68        7.08      3.57 o
   6   7  19        0.00        3.26      4.73 o
   0   8  19       37.98       29.90      3.38 o
   1   8  19      123.19      129.31      5.55 o
   2   8  19       96.13      101.39      6.03 o
   3   8  19       92.75      108.69      4.25 o
   4   8  19        0.64        6.82      3.29 o
   5   8  19        1.12        1.74      4.17 o
   6   8  19        5.97        6.02      7.47 o
   1   9  19        7.70        7.69      2.88 o
   2   9  19        0.20        3.47      2.54 o
   3   9  19        0.77        3.91      2.88 o
   4   9  19        2.28        6.58      3.91 o
   5   9  19        0.13        2.26      4.45 o
   6   9  19        0.31        6.79      6.27 o
   0  10  19        4.70        2.41      3.86 o
   1  10  19        1.00        2.49      3.12 o
   2  10  19        0.53        2.41      3.41 o
   3  10  19       16.60       20.38      4.25 o
   4  10  19        1.23        2.68      5.06 o
   5  10  19        8.21       11.09     10.13 o
   1  11  19       19.80       15.61      5.55 o
   2  11  19        0.03       -1.45      4.01 o
   3  11  19       18.22       14.40      4.63 o
   4  11  19        4.94        5.89      3.91 o
   0  12  19       92.67      120.56     10.61 o
   1  12  19       21.87       31.85      5.30 o
   2  12  19        0.35       -5.57      7.23 o
   3  12  19        6.71        6.10      4.74 o
   1  13  19       20.56       20.94      5.28 o
   2  13  19        2.74       -0.10      9.16 o
   1   0  20      192.18      213.18      7.72 o
   2   0  20       13.48       12.54      1.93 o
   3   0  20     1667.57     1980.28     42.49 o
   4   0  20       47.96       50.15      2.41 o
   5   0  20       60.70       54.97      4.82 o
   6   0  20        6.53        8.20      4.82 o
   7   0  20       23.93       23.63      5.79 o
   8   0  20       15.26       13.98      6.75 o
   1   1  20      107.06       91.15      2.77 o
   2   1  20       99.16       86.91      4.34 o
   3   1  20        2.68        2.41      1.45 o
   4   1  20       58.83       58.29      2.85 o
   5   1  20        0.02        1.03      2.31 o
   6   1  20        1.36        1.45      2.89 o
   7   1  20        6.65        1.80      4.10 o
   0   2  20       30.25       32.79      2.41 o
   1   2  20       30.59       17.60      1.36 o
   2   2  20       86.32       81.29      7.96 o
   3   2  20      538.96      628.95     12.30 o
   4   2  20      394.32      458.99      7.22 o
   5   2  20        7.02        4.37      2.54 o
   6   2  20        3.82        0.43      6.03 o
   7   2  20       26.56       24.67      9.64 o
   1   3  20      510.34      528.99      7.97 o
   2   3  20        0.13        3.03      1.16 o
   3   3  20      275.10      295.31     11.33 o
   4   3  20       56.26       62.94      4.34 o
   5   3  20        0.30        1.11      2.20 o
   6   3  20        0.06        3.59      3.01 o
   7   3  20        0.44       -3.07      6.03 o
   0   4  20        4.18        5.79      1.93 o
   1   4  20      198.41      221.61      4.77 o
   2   4  20       22.90       25.66      1.29 o
   3   4  20      623.22      697.99     10.26 o
   4   4  20      190.36      184.39      8.44 o
   5   4  20        0.28        1.14      2.11 o
   6   4  20       12.35       16.58      3.36 o
   7   4  20        5.26       -3.12     10.37 o
   1   5  20        9.83        9.89      1.67 o
   2   5  20       39.66       44.76      2.73 o
   3   5  20       13.55        6.28      1.67 o
   4   5  20       88.07       82.24      3.21 o
   5   5  20       22.56       13.75      2.88 o
   6   5  20       15.62       15.66      3.82 o
   7   5  20        0.01       -0.30      6.75 o
   0   6  20       61.54       53.53      3.38 o
   1   6  20        4.84        1.25      1.60 o
   2   6  20        5.52        2.79      2.11 o
   3   6  20      126.48      149.90      7.47 o
   4   6  20      103.73      101.74      4.05 o
   5   6  20        3.08       -2.16      2.88 o
   6   6  20        0.04       -4.39      4.39 o
   7   6  20        0.36        5.17      5.90 o
   1   7  20      203.85      221.98      5.80 o
   2   7  20       51.35       44.17      3.01 o
   3   7  20       25.70       21.60      9.40 o
   4   7  20        2.43        2.61      2.88 o
   5   7  20        3.59        1.11      3.91 o
   6   7  20        0.06        5.79      6.27 o
   0   8  20       17.82        8.68      2.89 o
   1   8  20       23.64       22.88      2.88 o
   2   8  20      139.75      171.11      6.75 o
   3   8  20       81.31       99.28      5.06 o
   4   8  20       24.96       28.88      4.16 o
   5   8  20        2.00        4.82      3.92 o
   6   8  20        0.59        6.33      5.79 o
   1   9  20       85.14       88.93      6.03 o
   2   9  20        1.14        2.17      3.13 o
   3   9  20       79.55       78.38      4.87 o
   4   9  20        9.53       11.34      3.91 o
   5   9  20        0.06        4.76      4.96 o
   0  10  20        3.16        0.00      3.86 o
   1  10  20       11.71        6.59      3.62 o
   2  10  20       10.80        6.78      3.36 o
   3  10  20        0.90        2.10      5.55 o
   4  10  20        5.26        0.44      4.58 o
   5  10  20        0.80       12.94      5.47 o
   1  11  20        0.26        0.43      3.36 o
   2  11  20        0.62        0.80      4.82 o
   3  11  20       15.81       14.74      7.47 o
   4  11  20        0.61       -2.99      9.89 o
   0  12  20       13.18       11.57      6.27 o
   1  12  20        6.79        9.46      4.87 o
   2  12  20        0.77        6.82      4.63 o
   3  12  20        0.14        4.24      4.01 o
   1  13  20        4.70        1.18      5.42 o
   1   1  21      166.59      181.95      4.37 o
   2   1  21        2.89        3.93      1.16 o
   3   1  21       12.18        9.08      1.33 o
   4   1  21      157.60      169.18      5.42 o
   5   1  21       10.19        8.44      3.07 o
   6   1  21       10.40       10.84      3.23 o
   7   1  21        4.78        7.19      4.34 o
   0   2  21       14.04       12.54      1.93 o
   1   2  21      202.82      229.44      9.65 o
   2   2  21       43.74       31.90      3.13 o
   3   2  21        5.13        3.95      1.60 o
   4   2  21       36.81       38.44      2.54 o
   5   2  21        0.98        0.41      2.31 o
   6   2  21        0.74        1.52      3.36 o
   7   2  21       13.40       23.38      8.20 o
   1   3  21      116.71      114.85      2.66 o
   2   3  21       19.85       12.33      2.41 o
   3   3  21      594.87      684.34     10.55 o
   4   3  21      717.70      900.37     14.80 o
   5   3  21       15.77       22.17      4.82 o
   6   3  21       14.55       14.91      3.92 o
   7   3  21       69.89       56.74      5.62 o
   0   4  21      480.32      519.07     12.54 o
   1   4  21       97.08       89.22      2.39 o
   2   4  21      108.28      118.63      2.54 o
   3   4  21        8.57        7.49      1.93 o
   4   4  21       57.69       73.70      3.29 o
   5   4  21       32.24       23.36      2.89 o
   6   4  21        5.64        1.15      3.91 o
   7   4  21        6.94       17.36      5.62 o
   1   5  21      156.36      148.49      3.70 o
   2   5  21       11.14        9.61      2.88 o
   3   5  21        5.42        6.17      2.41 o
   4   5  21       40.71       33.84      3.01 o
   5   5  21        0.40        1.29      3.01 o
   6   5  21        5.48        6.53      5.55 o
   7   5  21        1.56        0.39      5.08 o
   0   6  21       48.34       44.37      3.38 o
   1   6  21       13.65       11.59      2.39 o
   2   6  21        1.63       -2.31      2.31 o
   3   6  21       11.59        9.84      2.41 o
   4   6  21       87.35      108.47      4.17 o
   5   6  21        5.93       13.28      7.96 o
   6   6  21        1.47       -0.54      4.17 o
   1   7  21        1.58        2.74      2.20 o
   2   7  21        7.12        5.93      2.20 o
   3   7  21       74.46       72.41      3.92 o
   4   7  21        5.36        7.31      3.23 o
   5   7  21        2.17        1.19      4.45 o
   6   7  21        3.49        2.89      5.79 o
   0   8  21       26.40       20.25      3.86 o
   1   8  21       15.63       17.06      2.73 o
   2   8  21        6.23        7.66      3.86 o
   3   8  21        3.90        2.89      3.38 o
   4   8  21       17.17       14.12      3.38 o
   5   8  21        0.00       -2.82      3.92 o
   6   8  21        3.85       -3.05      4.74 o
   1   9  21       42.89       49.58      3.91 o
   2   9  21        0.16       -0.14      5.79 o
   3   9  21        0.01        1.12      4.58 o
   4   9  21        0.57       -2.54      3.86 o
   5   9  21        0.02       -4.02      4.70 o
   0  10  21       56.97       66.55      6.75 o
   1  10  21       12.16        7.00      3.12 o
   2  10  21        0.01       -3.07      3.07 o
   3  10  21       39.21       42.42      4.28 o
   4  10  21       13.57       21.38      6.99 o
   5  10  21        0.31        4.29      5.55 o
   1  11  21       10.58       12.14      4.10 o
   2  11  21        0.17       -2.08      4.09 o
   3  11  21        4.18        5.48      4.17 o
   4  11  21        6.27        2.03      7.47 o
   0  12  21        5.17       16.40      6.75 o
   1  12  21        0.03        0.08      8.44 o
   2  12  21        0.46        1.15      4.96 o
   3  12  21        7.01        9.91      4.37 o
   1   0  22      560.65      654.68     21.71 o
   2   0  22      478.36      560.55     13.51 o
   3   0  22       10.53        8.68      2.89 o
   4   0  22      328.93      385.38     11.58 o
   5   0  22       66.41       74.26      6.27 o
   6   0  22        4.39        3.38      4.34 o
   7   0  22       24.04       17.36      7.23 o
   1   1  22      234.77      243.18      6.55 o
   2   1  22        6.42        5.68      1.51 o
   3   1  22        1.31        1.73      1.96 o
   4   1  22      441.64      546.64     11.33 o
   5   1  22        6.31        8.89      3.29 o
   6   1  22        0.58       -0.64      3.57 o
   7   1  22        4.21       -1.61      4.52 o
   0   2  22        8.49        6.75      1.93 o
   1   2  22        4.21        4.20      1.16 o
   2   2  22      194.15      213.64      6.99 o
   3   2  22        9.49        9.21      6.03 o
   4   2  22      496.86      565.85     12.61 o
   5   2  22        8.30        8.34      2.77 o
   6   2  22        0.08        1.77      3.01 o
   7   2  22       58.14       57.02      5.62 o
   1   3  22        1.85        0.16      0.86 o
   2   3  22        6.73        2.71      2.17 o
   3   3  22        1.37        1.83      1.45 o
   4   3  22       54.53       66.65      5.06 o
   5   3  22        1.59        5.25      6.75 o
   6   3  22        7.90        5.05      5.55 o
   7   3  22        1.71       -1.31      4.74 o
   0   4  22      338.35      381.53     10.61 o
   1   4  22        2.27        2.62      1.93 o
   2   4  22      184.10      210.20      7.72 o
   3   4  22       64.54       69.23      3.47 o
   4   4  22      551.57      635.96     12.95 o
   5   4  22        4.62       -1.56      2.77 o
   6   4  22       26.35       33.93      5.11 o
   7   4  22       27.54       19.95      5.33 o
   1   5  22       31.27       27.63      4.10 o
   2   5  22       16.65       12.12      4.82 o
   3   5  22      129.75      136.34      5.62 o
   4   5  22      215.64      254.89      7.50 o
   5   5  22        2.66        2.72      3.70 o
   6   5  22       11.23        3.20      4.74 o
   7   5  22        4.66       11.43      5.26 o
   0   6  22      303.63      325.57      9.16 o
   1   6  22      105.14      118.47      4.59 o
   2   6  22       15.74       12.64      3.07 o
   3   6  22       11.38        6.69      2.65 o
   4   6  22       15.77        1.55      5.30 o
   5   6  22        5.63        5.29      4.35 o
   6   6  22        0.33        1.68      6.27 o
   1   7  22        4.90        7.27      2.20 o
   2   7  22        0.08       -2.41      2.41 o
   3   7  22       12.90        8.84      3.38 o
   4   7  22        0.20        1.69      3.13 o
   5   7  22        0.05        2.83      4.10 o
   6   7  22        3.04        0.48      5.30 o
   0   8  22      214.08      240.18      9.65 o
   1   8  22       93.72       98.73      4.25 o
   2   8  22       17.37       18.17      3.07 o
   3   8  22        7.29        5.79      2.73 o
   4   8  22        0.00       -3.57      3.57 o
   5   8  22       15.57       13.65      5.35 o
   1   9  22        0.51        2.65      3.62 o
   2   9  22        0.30       -2.17      3.07 o
   3   9  22        9.73        6.61      2.88 o
   4   9  22       26.69       19.19     11.09 o
   5   9  22        1.04        2.37      6.27 o
   0  10  22        0.08        1.45      3.38 o
   1  10  22       17.37       22.80      3.12 o
   2  10  22        0.31        6.23      4.09 o
   3  10  22       20.43       14.11      3.86 o
   4  10  22        3.37        0.93      4.65 o
   1  11  22        0.03       -0.06      5.06 o
   2  11  22        0.28       -0.04      4.16 o
   3  11  22        2.37        3.39      5.30 o
   0  12  22       18.76       25.56     10.13 o
   1  12  22        3.06        2.83     12.30 o
   2  12  22        5.87        0.33      5.46 o
   1   1  23       63.22       65.39      4.89 o
   2   1  23       92.10       97.27      2.88 o
   3   1  23        2.18        2.49      2.04 o
   4   1  23      244.91      277.15     10.61 o
   5   1  23        0.89       -1.72      2.31 o
   6   1  23        0.04       -2.58      4.25 o
   7   1  23        0.40       -1.19      5.55 o
   0   2  23      108.14       88.25      4.34 o
   1   2  23        9.45       10.52      1.51 o
   2   2  23      281.92      305.07      5.12 o
   3   2  23      170.72      220.57     16.40 o
   4   2  23        8.15        9.52      2.66 o
   5   2  23       17.34       10.74      4.10 o
   6   2  23        1.83        5.76      2.88 o
   7   2  23        0.35        4.82      4.77 o
   1   3  23        6.13        5.12      1.45 o
   2   3  23      204.25      211.68     11.09 o
   3   3  23      158.71      153.76      4.39 o
   4   3  23       96.21      104.52      4.94 o
   5   3  23        0.26        0.89      3.23 o
   6   3  23       15.35        5.98      4.01 o
   7   3  23       28.35       18.11      4.94 o
   0   4  23      448.72      512.77     12.54 o
   1   4  23       21.92       14.34      2.41 o
   2   4  23       52.80       56.87      3.29 o
   3   4  23      105.47      105.05      4.52 o
   4   4  23        9.01        6.64      2.88 o
   5   4  23       19.40       22.16      7.23 o
   6   4  23        2.63        2.17      3.41 o
   7   4  23        2.96        3.23      5.77 o
   1   5  23       72.09       69.63      3.62 o
   2   5  23       15.23       25.12      4.58 o
   3   5  23       99.48      130.51      5.30 o
   4   5  23       17.61       21.31      3.82 o
   5   5  23        0.62        3.39      4.28 o
   6   5  23        4.32       10.13      4.43 o
   0   6  23     1323.78     1824.02     38.13 o
   1   6  23       69.78       64.76      3.23 o
   2   6  23        0.04        3.33      3.35 o
   3   6  23       35.29       33.09      3.62 o
   4   6  23      158.94      153.05      7.53 o
   5   6  23        7.28        8.61      4.79 o
   6   6  23        9.36       15.81      5.69 o
   1   7  23       10.18        8.34      2.41 o
   2   7  23        8.91        9.93      2.73 o
   3   7  23       20.29       18.82      2.77 o
   4   7  23       78.76       82.24      5.53 o
   5   7  23        1.98        1.53      3.82 o
   6   7  23        1.26       -2.41      5.30 o
   0   8  23       16.44        9.64      3.38 o
   1   8  23        0.48       -0.61      2.54 o
   2   8  23        5.73        2.70      4.34 o
   3   8  23       12.34        5.89      3.01 o
   4   8  23        1.11       -4.35      4.35 o
   5   8  23        0.00        5.59      5.62 o
   1   9  23       16.81       12.34      2.73 o
   2   9  23        4.86        8.93      4.34 o
   3   9  23       12.31       10.61      3.47 o
   4   9  23       26.90       27.35      4.48 o
   5   9  23        0.85        6.10      5.05 o
   0  10  23      140.56      209.78      8.68 o
   1  10  23        1.19        3.86      7.23 o
   2  10  23       14.55       10.45      4.34 o
   3  10  23        1.33       -2.43      3.57 o
   4  10  23        2.29       -3.30      4.35 o
   1  11  23        9.41        9.98      4.37 o
   2  11  23        3.29        8.06      4.70 o
   3  11  23        1.43        2.98      6.03 o
   0  12  23       72.42      105.13     13.98 o
   1  12  23        0.25       -1.46      5.26 o
   2  12  23        3.24        1.36     15.91 o
   0   0  24     1350.40     1427.47     67.10 o
   1   0  24      276.43      231.03     16.88 o
   2   0  24      218.61      242.11      8.20 o
   3   0  24       23.17       22.18      3.38 o
   4   0  24       41.03       37.61      4.34 o
   5   0  24        6.03       11.09      5.30 o
   6   0  24       24.69       33.27      7.72 o
   7   0  24        3.22        5.79      6.27 o
   1   1  24        3.80        2.41      2.20 o
   2   1  24       34.91       30.28      2.88 o
   3   1  24       13.68       14.33      2.39 o
   4   1  24       63.97       59.34     10.37 o
   5   1  24        8.56        9.90      2.88 o
   6   1  24        0.52        6.49      5.08 o
   7   1  24        0.26        1.14      4.34 o
   0   2  24      828.55      970.85     21.23 o
   1   2  24        0.35        1.71      1.93 o
   2   2  24      147.50      161.35      7.23 o
   3   2  24      100.87      110.37      4.39 o
   4   2  24        4.98        4.03      2.89 o
   5   2  24        0.32       -0.96      4.10 o
   6   2  24        5.66        1.58      4.17 o
   7   2  24        4.91        2.41      6.75 o
   1   3  24        0.48        0.64      0.96 o
   2   3  24       25.74       25.29      2.04 o
   3   3  24       16.99       13.49      2.11 o
   4   3  24        1.81        1.30      2.66 o
   5   3  24        0.10        0.04      3.70 o
   6   3  24        5.95        7.75      4.34 o
   7   3  24        1.02       -4.43      4.43 o
   0   4  24      198.28      186.64      6.75 o
   1   4  24       67.04       56.05      3.01 o
   2   4  24       39.06       34.14      4.58 o
   3   4  24       95.17      102.86      4.74 o
   4   4  24        6.36        3.50      3.23 o
   5   4  24        0.02        1.74      3.36 o
   6   4  24        3.67        5.06      9.40 o
   1   5  24       78.38       72.90      3.57 o
   2   5  24        2.78       -0.57      2.88 o
   3   5  24        0.77        0.52      2.20 o
   4   5  24       23.49       12.21      4.82 o
   5   5  24        0.10        0.87      4.25 o
   6   5  24        5.52        4.56      5.35 o
   0   6  24      498.00      654.11     19.30 o
   1   6  24      103.28       95.61      3.91 o
   2   6  24       17.14        9.44      3.86 o
   3   6  24       12.78       11.12      3.38 o
   4   6  24        0.48        0.48      4.09 o
   5   6  24        0.01        3.70      4.45 o
   6   6  24        0.25       -5.18      7.23 o
   1   7  24       43.01       34.62      3.23 o
   2   7  24       12.01       11.33      3.07 o
   3   7  24        1.01       -0.23      2.92 o
   4   7  24      173.79      224.98      8.47 o
   5   7  24        0.47       -1.66      4.89 o
   6   7  24        0.01       -1.45      5.30 o
   0   8  24       15.52       12.54      4.82 o
   1   8  24       64.78       71.25      4.17 o
   2   8  24        7.44        5.30      3.07 o
   3   8  24        0.42        0.48      4.34 o
   4   8  24        1.88        7.23      4.09 o
   5   8  24        4.09       13.50      8.20 o
   1   9  24        0.16        0.72      3.41 o
   2   9  24        1.39        2.34      3.36 o
   3   9  24        0.16        0.19      3.21 o
   4   9  24        1.62        5.68      6.27 o
   0  10  24       16.21       23.15      5.30 o
   1  10  24        5.23        6.66      3.57 o
   2  10  24        6.38       11.14      4.16 o
   3  10  24        0.09        1.74      3.82 o
   4  10  24        0.46       -2.89      4.74 o
   1  11  24       10.03        7.63      5.55 o
   2  11  24        0.09       -5.55      5.55 o
   3  11  24        1.15        7.33      4.34 o
   0  12  24        1.25       12.06      8.68 o
   1  12  24        6.46        0.48      6.75 o
   1   1  25        2.41       -0.48      1.70 o
   2   1  25        4.12        4.89      2.31 o
   3   1  25       80.95       90.17      3.70 o
   4   1  25      143.80      149.81      6.51 o
   5   1  25        4.24       10.52      3.57 o
   6   1  25        3.84        4.87      6.03 o
   7   1  25        2.02        5.27      5.08 o
   0   2  25      132.83      147.09      8.68 o
   1   2  25       35.54       36.11      3.13 o
   2   2  25       76.70       82.99      5.06 o
   3   2  25       48.39       40.59      2.77 o
   4   2  25       31.58       23.24      3.41 o
   5   2  25       47.47       39.82      5.79 o
   6   2  25        2.00        2.64      5.33 o
   7   2  25        5.85        7.59      6.24 o
   1   3  25       34.96       33.06      2.16 o
   2   3  25       73.52       85.35      3.12 o
   3   3  25        0.11       -1.58      2.65 o
   4   3  25       51.21       60.92      5.75 o
   5   3  25       17.45       14.96      4.53 o
   6   3  25        1.45        4.44      4.87 o
   0   4  25      517.37      601.06     14.95 o
   1   4  25        0.09        1.93      2.85 o
   2   4  25        4.56        1.69      2.39 o
   3   4  25       56.91       55.56      3.75 o
   4   4  25       74.40       63.79      5.30 o
   5   4  25       23.93       26.88      4.74 o
   6   4  25        1.47       -2.41      9.64 o
   1   5  25       63.79       78.28      5.55 o
   2   5  25       57.64       60.20      4.59 o
   3   5  25        0.69       -2.73      2.73 o
   4   5  25       80.25       75.59      6.51 o
   5   5  25        0.07       -2.81      6.75 o
   6   5  25       19.61       21.10     13.02 o
   0   6  25      492.53      606.34     18.33 o
   1   6  25        5.73        6.61      2.31 o
   2   6  25        1.77        3.65      3.12 o
   3   6  25       33.67       28.76      3.91 o
   4   6  25        8.46        8.68      4.09 o
   5   6  25        0.37       -2.32     13.98 o
   6   6  25        0.22       -1.93      5.30 o
   1   7  25        0.99        5.33      3.12 o
   2   7  25       10.02        8.87      2.54 o
   3   7  25        7.27        3.62      3.57 o
   4   7  25        0.32       -3.18      8.20 o
   5   7  25        3.19        6.40      4.28 o
   0   8  25      228.19      235.35     11.57 o
   1   8  25        1.20        3.16      4.58 o
   2   8  25        3.31        2.17      3.07 o
   3   8  25        6.72        7.96      3.07 o
   4   8  25       34.55       23.18      7.23 o
   5   8  25        2.27       -0.48      6.27 o
   1   9  25        3.02        7.01      2.88 o
   2   9  25        1.43        8.53      3.23 o
   3   9  25        0.39       -4.62      8.20 o
   4   9  25        9.63        2.12      5.06 o
   0  10  25        8.68        1.45      5.30 o
   1  10  25        0.10        1.21      3.75 o
   2  10  25        0.03       -1.67      4.10 o
   3  10  25        0.01       -3.19      4.09 o
   1  11  25       16.33       24.66      7.14 o
   2  11  25        2.41        2.30      4.59 o
   0   0  26     1101.85     1335.88     58.88 o
   1   0  26       60.06       57.87      8.20 o
   2   0  26       68.23       63.66      4.34 o
   3   0  26       42.74       53.53      4.82 o
   4   0  26       49.18       45.81      4.82 o
   5   0  26       65.42       76.19      8.20 o
   6   0  26        2.68        6.27      6.27 o
   1   1  26       70.16       66.05     12.54 o
   2   1  26        4.56        3.30      4.10 o
   3   1  26       57.17       47.61      3.23 o
   4   1  26       20.05       19.14      3.23 o
   5   1  26        2.69        4.25      3.70 o
   6   1  26        9.08        7.03     11.33 o
   0   2  26        0.01        8.20      4.82 o
   1   2  26        0.67       -0.12      2.29 o
   2   2  26        4.32        2.73      2.16 o
   3   2  26      162.67      189.46      8.68 o
   4   2  26        4.27       -0.96      3.45 o
   5   2  26        0.10       -1.32      3.40 o
   6   2  26        2.58       -2.65      4.74 o
   1   3  26      126.62      126.29      7.96 o
   2   3  26        3.10        2.63      2.04 o
   3   3  26       58.79       51.36      6.75 o
   4   3  26        6.57        5.77      4.53 o
   5   3  26        0.88       -1.24      5.30 o
   6   3  26        0.65        1.61      5.62 o
   0   4  26       58.15       51.12      6.75 o
   1   4  26        1.47        1.08      2.88 o
   2   4  26       32.18       32.52      3.23 o
   3   4  26      163.93      171.20      5.62 o
   4   4  26        4.26       -2.94      3.65 o
   5   4  26        4.63        3.84      4.25 o
   6   4  26        3.71        1.73      6.03 o
   1   5  26       36.70       35.02      3.82 o
   2   5  26       11.46       10.42      3.82 o
   3   5  26      117.66      113.39      8.68 o
   4   5  26       13.80        9.52      4.12 o
   5   5  26       14.28        9.61      4.53 o
   6   5  26        3.50        4.40      5.40 o
   0   6  26       57.52       60.28      6.75 o
   1   6  26        0.02        2.98      2.66 o
   2   6  26       13.81       19.11      4.28 o
   3   6  26       12.57       14.47      3.57 o
   4   6  26       47.30       33.83      9.16 o
   5   6  26        5.62        5.59      9.16 o
   1   7  26        9.51        9.53      3.38 o
   2   7  26        0.01        1.90      2.66 o
   3   7  26       34.37       22.95      3.36 o
   4   7  26      102.53       97.08     10.85 o
   5   7  26        5.11       11.05      5.46 o
   0   8  26       13.06       20.25      6.27 o
   1   8  26       31.84       37.68      3.92 o
   2   8  26        1.64        4.14      7.47 o
   3   8  26        0.01       -3.10      3.86 o
   4   8  26        0.18       -4.07     11.09 o
   1   9  26        8.46        4.58      4.10 o
   2   9  26       13.44       11.58      5.55 o
   3   9  26        0.62       -0.32      4.31 o
   4   9  26        0.66       -4.48      4.48 o
   0  10  26        1.50        2.89      4.34 o
   1  10  26        0.02        3.29      3.70 o
   2  10  26        0.27        1.57      4.37 o
   3  10  26        0.10       12.24      9.89 o
   1  11  26        0.02       -6.84      6.99 o
   2  11  26        0.56        2.99      4.73 o
   1   1  27      147.31      155.86     17.84 o
   2   1  27        1.23        1.03      2.89 o
   3   1  27       70.93       69.82      4.10 o
   4   1  27       49.87       42.31      3.75 o
   5   1  27       22.89       27.06      5.33 o
   6   1  27        2.58        6.54      4.63 o
   0   2  27        2.68       -5.30      5.30 o
   1   2  27       18.41       16.24      4.34 o
   2   2  27       36.74       34.35      3.01 o
   3   2  27        1.79        4.53      3.21 o
   4   2  27        8.10       13.59      4.58 o
   5   2  27        2.08       -4.52      4.52 o
   6   2  27        3.40        2.95      5.42 o
   1   3  27       69.34       72.68      3.57 o
   2   3  27       20.31       21.75      5.06 o
   3   3  27      274.84      329.83     11.82 o
   4   3  27       10.48        8.83      3.57 o
   5   3  27        0.31        0.94      4.34 o
   6   3  27        0.14       10.61      5.11 o
   0   4  27        5.56        2.41      4.82 o
   1   4  27       40.05       42.94      4.01 o
   2   4  27       11.79        7.61      3.01 o
   3   4  27        1.42        8.88      3.86 o
   4   4  27        7.40        9.02      4.65 o
   5   4  27        0.02        2.41      5.30 o
   6   4  27        0.11        8.56      9.64 o
   1   5  27        3.50        2.51      2.41 o
   2   5  27        1.42        3.86      3.07 o
   3   5  27      316.60      404.64     11.70 o
   4   5  27       19.37       13.11      4.86 o
   5   5  27        0.01        0.85      6.51 o
   6   5  27        2.29       -0.01      9.64 o
   0   6  27      218.01      236.80     11.09 o
   1   6  27        0.52       -0.48      2.73 o
   2   6  27        7.86        7.23      3.07 o
   3   6  27        6.21        3.61      5.30 o
   4   6  27       96.12      105.65      6.11 o
   5   6  27       13.28        3.44      5.30 o
   1   7  27       14.76       21.88      9.16 o
   2   7  27        7.48        9.26      3.23 o
   3   7  27       47.53       52.28      5.06 o
   4   7  27        4.48        4.75      8.68 o
   5   7  27       16.95       20.28      6.50 o
   0   8  27        3.52        0.48      6.27 o
   1   8  27        4.87        1.78      3.57 o
   2   8  27        0.15        3.86      3.41 o
   3   8  27        1.25        2.41      4.31 o
   4   8  27        9.32       10.96     10.61 o
   1   9  27        3.44        0.84      3.23 o
   2   9  27        0.07        7.17      4.96 o
   3   9  27        1.51        2.89      4.34 o
   0  10  27        0.00       -5.30      5.79 o
   1  10  27        0.00        1.09      6.99 o
   2  10  27        0.55       -4.87      4.87 o
   1  11  27        0.25        3.48      5.83 o
   1   0  28       30.24       12.54      7.72 o
   2   0  28        1.92        4.34      2.89 o
   3   0  28        4.60        2.41      3.86 o
   4   0  28        3.82       10.61      4.34 o
   5   0  28        3.04        8.68      5.30 o
   6   0  28        9.38        7.72      9.64 o
   1   1  28        1.42       -3.38      3.38 o
   2   1  28       46.90       52.94      3.57 o
   3   1  28        4.84        3.20      3.23 o
   4   1  28        1.80        0.39      5.55 o
   5   1  28        2.77       -1.83      4.17 o
   6   1  28        1.42       -0.05      5.30 o
   0   2  28      118.21      124.90      6.75 o
   1   2  28       54.64       45.21      5.02 o
   2   2  28        4.28        4.75      3.23 o
   3   2  28       53.71       46.60      4.63 o
   4   2  28       11.46        8.91      3.82 o
   5   2  28        6.74        7.64      4.28 o
   6   2  28       19.75       22.84      5.90 o
   1   3  28        2.53        1.90      2.54 o
   2   3  28       12.77       14.16      2.88 o
   3   3  28       51.47       63.42      8.44 o
   4   3  28        3.40       10.38      6.27 o
   5   3  28        0.48        1.68      4.17 o
   6   3  28        0.00       15.75      7.06 o
   0   4  28      240.87      296.13     12.54 o
   1   4  28       53.42       54.65      5.79 o
   2   4  28        3.63        4.39      4.82 o
   3   4  28       43.96       30.65      6.51 o
   4   4  28        9.97        5.67      6.51 o
   5   4  28        6.03       15.67      8.44 o
   6   4  28        0.07       -3.76      7.72 o
   1   5  28        1.72       -2.44      2.88 o
   2   5  28       46.86       45.00      3.91 o
   3   5  28        1.47       -3.23      3.23 o
   4   5  28        9.06        0.74     14.71 o
   5   5  28        0.29        3.75      6.32 o
   0   6  28        0.60        4.82      5.30 o
   1   6  28        0.07        3.02      6.99 o
   2   6  28        0.20        2.89      2.77 o
   3   6  28       13.19        8.29      4.25 o
   4   6  28        0.36        6.90      3.91 o
   5   6  28        0.54        0.93      5.10 o
   1   7  28        4.91       15.19      3.57 o
   2   7  28        9.92       16.48      3.70 o
   3   7  28        4.16        3.04      4.58 o
   4   7  28       11.61       10.04      4.37 o
   0   8  28        5.86        6.27      4.82 o
   1   8  28        0.85       -0.40      2.88 o
   2   8  28        1.98        0.48      3.47 o
   3   8  28       18.97       12.40      4.27 o
   4   8  28        0.00        2.01     17.36 o
   1   9  28        2.87        0.14      3.38 o
   2   9  28        2.79        2.69      4.05 o
   3   9  28       20.17       19.28      5.65 o
   0  10  28        5.48       16.88      6.75 o
   1  10  28        0.04       -2.07      4.05 o
   2  10  28        5.40        4.31      4.74 o
   1   1  29       50.21       45.66      4.82 o
   2   1  29       43.97       41.91      3.23 o
   3   1  29       40.47       33.92      4.39 o
   4   1  29        6.26        7.63     10.37 o
   5   1  29        0.10        7.07      4.34 o
   6   1  29        4.91        0.27      8.31 o
   0   2  29       13.99       23.15      4.82 o
   1   2  29        0.12        0.00      3.86 o
   2   2  29      136.98      164.52      7.52 o
   3   2  29        0.04        3.69      5.30 o
   4   2  29        6.49       10.24      4.09 o
   5   2  29        0.03        5.97      5.08 o
   6   2  29        2.48        8.62      5.43 o
   1   3  29      120.14      131.57      6.75 o
   2   3  29       40.80       35.05     10.13 o
   3   3  29      263.78      339.13     11.37 o
   4   3  29       19.39       16.16      5.06 o
   5   3  29       28.34       38.02      6.75 o
   0   4  29      198.24      230.53     11.57 o
   1   4  29       31.09       41.94     12.78 o
   2   4  29       44.98       51.52      3.86 o
   3   4  29      104.53      127.70     22.91 o
   4   4  29        7.43        4.96      4.70 o
   5   4  29        2.40        6.27      4.63 o
   1   5  29       17.37        9.59      3.23 o
   2   5  29       19.07       21.83      3.57 o
   3   5  29        2.52        1.43      4.05 o
   4   5  29        3.48        0.60      5.06 o
   5   5  29        0.30        3.28      5.62 o
   0   6  29       16.80       18.81      5.30 o
   1   6  29       37.98       40.20      3.91 o
   2   6  29      100.07      104.63      6.03 o
   3   6  29        4.97        8.46      5.55 o
   4   6  29        0.83        3.65      6.75 o
   5   6  29        0.34        1.24      4.63 o
   1   7  29        0.22        0.94      7.47 o
   2   7  29        3.81        5.24      3.47 o
   3   7  29       16.61       12.76      3.91 o
   4   7  29       15.94        6.18      4.37 o
   0   8  29        5.01        7.72      5.30 o
   1   8  29        0.53        1.59      3.82 o
   2   8  29        0.18        2.89      3.86 o
   3   8  29        6.86       -4.22      4.22 o
   1   9  29        0.50       -1.71      6.03 o
   2   9  29        0.69        2.00      4.28 o
   3   9  29        1.71        4.30      6.75 o
   0  10  29        6.41       10.61      6.75 o
   1  10  29       38.19       52.62     10.37 o
   0   0  30       45.99       47.26      8.68 o
   1   0  30       88.84       81.50      5.79 o
   2   0  30      265.14      367.03     13.02 o
   3   0  30       17.43       13.50      4.82 o
   4   0  30        0.52        4.82      7.23 o
   5   0  30       16.47        4.34      8.68 o
   1   1  30       12.78        6.70      6.75 o
   2   1  30        2.31        4.69      3.57 o
   3   1  30        0.18        0.52      3.86 o
   4   1  30        4.74       10.19      5.98 o
   5   1  30        0.08        1.35      4.27 o
   0   2  30        0.32       -0.96      6.75 o
   1   2  30      163.67      205.19     18.81 o
   2   2  30       37.86       33.02      4.22 o
   3   2  30       42.81       33.39      4.81 o
   4   2  30        1.58        0.93      4.09 o
   5   2  30        0.00        5.98      7.47 o
   1   3  30       56.97       72.91     14.47 o
   2   3  30        2.31        0.05      3.86 o
   3   3  30        1.90       -1.84      4.16 o
   4   3  30        3.67        6.98      4.37 o
   5   3  30        9.78        9.92      5.83 o
   0   4  30       71.82       95.48      9.16 o
   1   4  30      109.98      126.24      5.42 o
   2   4  30      148.45      159.21      5.96 o
   3   4  30       42.21       43.97     12.06 o
   4   4  30       18.29       12.85      5.56 o
   5   4  30        1.70       -1.45      4.77 o
   1   5  30        4.30        0.38      3.01 o
   2   5  30        1.06        2.24      3.09 o
   3   5  30       39.50       30.85      4.94 o
   4   5  30       33.08       38.98     11.09 o
   5   5  30        1.06        2.33      5.65 o
   0   6  30       26.32       17.36      4.82 o
   1   6  30        1.47       -2.82      3.57 o
   2   6  30       13.28       10.55      4.58 o
   3   6  30        0.86        0.18      4.58 o
   4   6  30        2.82        1.74      3.91 o
   1   7  30        0.21       -1.01      4.58 o
   2   7  30        6.06       -0.39      3.86 o
   3   7  30        0.94        8.75      4.39 o
   4   7  30       19.32       14.91      6.75 o
   0   8  30        3.59       10.13      5.79 o
   1   8  30        2.69        5.30      3.75 o
   2   8  30        3.83       -3.38      5.79 o
   3   8  30        2.21        3.38      4.81 o
   1   9  30       26.14       28.09      5.68 o
   2   9  30        1.49        2.36     10.85 o
   1   1  31       42.03       30.18      7.72 o
   2   1  31       26.22       23.71      4.10 o
   3   1  31       18.05       17.97      4.58 o
   4   1  31        1.10       -3.13      4.28 o
   5   1  31       21.77       11.38      7.62 o
   0   2  31       64.88       68.48      7.72 o
   1   2  31        7.37        4.82      3.47 o
   2   2  31       15.93       12.63      3.62 o
   3   2  31        0.15       -3.40      3.40 o
   4   2  31        2.01        1.93      6.75 o
   5   2  31        6.57        3.80      5.33 o
   1   3  31      206.09      243.92     10.37 o
   2   3  31       26.55       28.48      4.52 o
   3   3  31       30.28       20.74      5.08 o
   4   3  31        2.07       -0.15      4.09 o
   5   3  31        8.75       11.35      5.56 o
   0   4  31        7.53       12.06      4.82 o
   1   4  31      105.05      136.14      7.72 o
   2   4  31        2.64        6.47      3.23 o
   3   4  31        1.86        1.29      3.92 o
   4   4  31        4.45       -2.97     11.33 o
   5   4  31       36.61       44.97      6.30 o
   1   5  31       68.90       72.26      4.94 o
   2   5  31        0.36       -2.73      3.57 o
   3   5  31        5.55        0.96      3.75 o
   4   5  31       23.64       25.04      4.77 o
   0   6  31       72.93       71.85      6.75 o
   1   6  31       24.20       21.79      4.09 o
   2   6  31        1.48        2.89      4.43 o
   3   6  31        0.97        4.34      4.43 o
   4   6  31       15.76       22.86      7.72 o
   1   7  31        4.20        7.80      3.65 o
   2   7  31        0.12       -0.63      4.39 o
   3   7  31        0.25        0.72      4.09 o
   0   8  31       15.13        4.82      7.23 o
   1   8  31       12.88        4.22      6.99 o
   2   8  31        2.12        4.27      5.79 o
   1   9  31        0.02       -4.52      4.52 o
   0   0  32        2.53       -5.30      5.30 o
   1   0  32       22.71       26.52      7.72 o
   2   0  32       31.56       27.97      6.27 o
   3   0  32       46.87       22.18     15.91 o
   4   0  32        6.94       17.36      8.20 o
   5   0  32        8.14       -6.75      8.68 o
   1   1  32        6.50        0.62      3.47 o
   2   1  32        5.25        8.49      4.01 o
   3   1  32        1.68        7.78      6.27 o
   4   1  32        2.01        8.32      6.64 o
   5   1  32        1.21       10.11      6.49 o
   0   2  32        6.96        9.16      4.82 o
   1   2  32        8.35        6.03      4.09 o
   2   2  32        3.16       -0.70      4.09 o
   3   2  32       10.28        7.46      4.82 o
   4   2  32        1.32       -7.22      9.40 o
   5   2  32        6.91       12.50      6.49 o
   1   3  32        0.01        1.13      4.82 o
   2   3  32        4.82        6.13      3.47 o
   3   3  32        1.24        1.36      4.74 o
   4   3  32        0.03       -4.98      4.98 o
   5   3  32        0.69        9.11      6.25 o
   0   4  32        3.23        9.16      4.82 o
   1   4  32       30.81       28.92      3.86 o
   2   4  32        0.24       -0.50      6.03 o
   3   4  32        5.72        1.52      4.25 o
   4   4  32        0.74       -4.53      4.53 o
   1   5  32       32.56       26.02      4.05 o
   2   5  32        1.39        6.58      7.23 o
   3   5  32        1.33       -3.70      3.70 o
   4   5  32       13.10        7.47      4.74 o
   0   6  32       10.61        9.16      5.30 o
   1   6  32        0.42        2.24      4.58 o
   2   6  32        8.73       11.57      3.92 o
   3   6  32        7.67        5.62      8.68 o
   1   7  32        7.18        3.38      5.06 o
   2   7  32        4.95        0.72      4.43 o
   3   7  32        3.22        4.02      5.61 o
   0   8  32        0.46        9.64      6.27 o
   1   8  32        0.00        5.30      5.79 o
   2   8  32        0.58        5.32      5.42 o
   1   1  33       16.56       23.26     10.13 o
   2   1  33       33.93       32.61      5.62 o
   3   1  33        1.26       12.43      6.02 o
   4   1  33        6.03       15.71      9.40 o
   0   2  33        0.13       -2.89      4.34 o
   1   2  33       28.52       39.49      8.44 o
   2   2  33        0.03        2.70      6.75 o
   3   2  33        1.52       -5.06      5.06 o
   4   2  33        0.06       17.58      8.91 o
   1   3  33       43.96       31.35      8.44 o
   2   3  33        5.52        0.09      3.70 o
   3   3  33       34.40       21.25      5.30 o
   4   3  33        3.71        3.96      5.26 o
   0   4  33       21.31       33.76      7.72 o
   1   4  33        8.62        3.64      4.59 o
   2   4  33       12.82       16.60      9.40 o
   3   4  33        1.37        8.57      4.59 o
   4   4  33        0.30        5.30      4.77 o
   1   5  33        4.60        4.55      4.25 o
   2   5  33       31.96       18.66      4.59 o
   3   5  33        6.05        1.20      6.03 o
   0   6  33        0.23       -2.41      5.30 o
   1   6  33        1.15       14.23      7.96 o
   2   6  33       20.26       17.18      4.39 o
   3   6  33       12.90        7.16      4.59 o
   1   7  33        9.48       10.85      5.11 o
   2   7  33        1.59       -5.08      6.03 o
   0   8  33        8.66       12.54      6.75 o
   1   8  33        0.98        0.46      6.99 o
   0   0  34        6.29       11.09      6.75 o
   1   0  34       51.89       41.47      7.23 o
   2   0  34       91.29      116.22     12.54 o
   3   0  34        1.95       11.09      8.20 o
   4   0  34        1.50        3.38      8.68 o
   1   1  34       68.84       64.11      5.62 o
   2   1  34        6.01        7.96      5.06 o
   3   1  34        8.09       13.88      6.99 o
   4   1  34        0.13       -2.52     11.09 o
   0   2  34       12.91        5.30      4.82 o
   1   2  34        0.01        3.04      4.59 o
   2   2  34      110.77      133.17      7.28 o
   3   2  34       10.44       -0.91      6.27 o
   4   2  34        0.74       -1.45      6.94 o
   1   3  34        7.53       10.33      5.06 o
   2   3  34        1.01       10.44      4.25 o
   3   3  34        6.20        7.50      6.27 o
   4   3  34        1.97       -2.68      6.49 o
   0   4  34       55.97       69.44      9.16 o
   1   4  34        0.46       -4.59      4.59 o
   2   4  34       19.69       20.59      5.79 o
   3   4  34       25.13       17.44      4.94 o
   1   5  34       14.79       17.09      3.91 o
   2   5  34       15.49       20.39      4.28 o
   3   5  34        6.16        1.67      4.39 o
   0   6  34        2.50       -0.48      5.79 o
   1   6  34        2.79        5.44      4.63 o
   2   6  34       22.73       14.12     12.78 o
   1   7  34        1.34        3.22      4.25 o
   1   1  35        0.02       -4.28      4.28 o
   2   1  35        0.12       -3.02     11.57 o
   3   1  35        0.51        4.63      6.79 o
   4   1  35        3.92       -1.51      7.30 o
   0   2  35        0.72        0.00      6.27 o
   1   2  35        0.04        0.27      5.30 o
   2   2  35        8.02       13.25      4.94 o
   3   2  35        1.07       -6.23      6.32 o
   1   3  35        3.69        6.51      4.77 o
   2   3  35        0.12        0.20      3.92 o
   3   3  35        0.56        0.88      5.89 o
   0   4  35        8.34       10.61      6.27 o
   1   4  35        3.03        1.10      4.25 o
   2   4  35       10.48       15.76      4.94 o
   3   4  35        8.91       18.06      5.56 o
   1   5  35       11.12       12.21      4.25 o
   2   5  35       10.63        0.90      5.30 o
   0   6  35       24.91       22.18      6.27 o
   1   6  35        0.00        3.38      5.30 o
   0   0  36       18.53       26.04      9.16 o
   1   0  36       22.73       20.25      7.23 o
   2   0  36      214.40      280.68     16.88 o
   3   0  36        1.45        2.41      9.16 o
   1   1  36        0.29        5.68      9.40 o
   2   1  36        0.03        3.66      5.68 o
   3   1  36        1.71        0.24      6.48 o
   0   2  36        0.45        6.27      7.72 o
   1   2  36       11.98       13.85     10.13 o
   2   2  36       45.12       24.43      7.96 o
   3   2  36        1.33       -4.18      6.64 o
   1   3  36        0.05       -4.23      5.28 o
   2   3  36       23.15       17.67      6.64 o
   3   3  36        0.22       10.61     10.13 o
   0   4  36        0.32        0.48      7.72 o
   1   4  36       12.31        9.04      5.28 o
   2   4  36       45.35       46.49      6.14 o
   1   5  36        4.23       -2.19      5.08 o
   1   1  37        5.12        4.48      7.96 o
   2   1  37        1.26       10.20      6.37 o
   0   2  37        8.43        2.89      7.23 o
   1   2  37        1.86       -0.11      5.21 o
   2   2  37       48.84       43.73      7.44 o
   1   3  37        0.22       -0.19      6.51 o
   2   3  37        8.32        5.62      5.77 o
   0   4  37        0.64        1.93      7.23 o
   1   4  37        7.59       -2.26      6.11 o
   0   0  38       16.42       18.32     10.13 o
   1   0  38       11.46       10.13      6.75 o
   2   0  38        0.07        2.89      8.20 o
   1   1  38        4.30        8.92      5.11 o
   0   2  38        1.38       -4.82      7.23 o
   1   2  38        3.89        0.83     12.78 o
 
